# Supplementary material for: New xylose transporters support the simultaneous consumption of glucose and xylose in Escherichia coli
Source: mLife. 2022 Jun 10;1(2):156–70. doi: 10.1002/mlf2.12021 (PMC10989795; doi:10.1002/mlf2.12021)
Supplement: Supplementary file 1 — Supplementary information. [file MLF2-1-156-s002.xlsx]

## Sheet: PS1 AE1 REV1
Locus	CDS Length	PS1.0 _count	PS1.0_FPKM	AE1.0_count	AE1.0_FPKM	REV1.0_count	REV1.0_FPKM
EcolC_0001	1404	3084	338.837	1668	180.99	2023	295.42
EcolC_0002	1101	1149	160.981	1106	153.036	1071	199.441
EcolC_0003	1074	327	46.9663	430	60.9945	264	50.3977
EcolC_0004	2415	6281	401.194	6961	439.118	5236	444.523
EcolC_0005	399	83	32.0884	50	19.0908	46	23.6372
EcolC_0006	813	4515	856.664	4084	765.282	812	204.775
EcolC_0007	657	338	79.3587	273	63.3029	83	25.9015
EcolC_0008	690	64	14.3078	69	15.2344	52	15.4513
EcolC_0009	879	44	7.72159	26	4.5062	52	12.129
EcolC_0010	618	14	3.49448	11	2.71163	11	3.64935
EcolC_0011	1149	65	8.72643	24	3.18213	40	7.13759
EcolC_0012	1293	64	7.63527	28	3.29903	46	7.29408
EcolC_0013	1065	40	5.79367	29	4.14834	21	4.04279
EcolC_0014	1215	502	63.7339	613	76.8618	353	59.5676
EcolC_0015	408	536	202.651	320	119.486	153	76.8852
EcolC_0016	414	3572	1330.93	3940	1449.85	1311	649.253
EcolC_0017	429	1046	376.112	837	297.231	283	135.251
EcolC_0018	1662	677	62.8349	221	20.2576	319	39.3524
EcolC_0019	717	23	4.94825	9	1.91227	11	3.14547
EcolC_0020	1617	34	3.24349	17	1.60164	32	4.05743
EcolC_0021	1323	138	16.0902	67	7.71509	83	12.8626
EcolC_0023	1209	1226	156.425	813	102.445	155	26.2855
EcolC_0024	348	276	122.341	240	105.065	149	87.7846
EcolC_0025	363	85	36.1206	75	31.4761	17	9.60182
EcolC_0026	498	223	69.0747	67	20.4961	63	25.9372
EcolC_0027	1185	119	15.4907	31	3.98538	66	11.4192
EcolC_0028	1689	9630	879.508	1969	177.6	2048	248.606
EcolC_0029	291	409	216.807	111	58.1107	40	28.1824
EcolC_0030	591	291	75.9537	108	27.8396	155	53.7719
EcolC_0031	1503	314	32.2266	249	25.2387	221	30.147
EcolC_0032	1320	105	12.2704	145	16.7348	100	15.5324
EcolC_0033	1392	551	61.0598	94	10.2876	108	15.9073
EcolC_0034	1767	246	21.4754	92	7.93191	84	9.74662
EcolC_0035	1335	38	4.39082	12	1.36939	15	2.30368
EcolC_0036	453	226	76.9579	147	49.4362	113	51.1436
EcolC_0037	1356	140	15.9262	130	14.6053	82	12.3984
EcolC_0038	294	34	17.8392	10	5.18178	21	14.6448
EcolC_0039	819	1271	239.389	1580	293.9	335	83.8634
EcolC_0040	924	443	73.9563	232	38.251	162	35.9463
EcolC_0041	1185	27	3.5147	8	1.02848	7	1.21113
EcolC_0043	2334	29	1.91664	29	1.89288	29	2.54747
EcolC_0044	321	0	0	0	0	0	0
EcolC_0045	456	8	2.70625	11	3.67497	8	3.59697
EcolC_0046	288	0	0	0	0	0	0
EcolC_0047	591	0	0	0	0	0	0
EcolC_0048	267	3	1.73322	0	0	2	1.53578
EcolC_0049	735	26	5.45669	26	5.38905	13	3.62633
EcolC_0050	243	6	3.8088	5	3.13466	3	2.5312
EcolC_0051	564	50	13.6752	40	10.8046	28	10.1787
EcolC_0052	1767	123	10.7377	105	9.05272	60	6.96187
EcolC_0053	1176	129	16.921	88	11.3999	144	25.1054
EcolC_0054	1383	49	5.46534	33	3.63511	36	5.33693
EcolC_0055	2319	180	11.9733	134	8.80299	142	12.5545
EcolC_0056	1710	1035	93.3657	754	67.174	736	88.2456
EcolC_0057	1392	1611	178.525	647	70.8095	1642	241.85
EcolC_0058	1206	752	96.1864	753	95.1205	909	154.535
EcolC_0059	2082	1002	74.2387	1320	96.5872	1075	105.862
EcolC_0060	690	251	56.1136	337	74.4058	196	58.2396
EcolC_0061	2109	2178	159.303	2613	188.751	1747	169.835
EcolC_0062	276	769	429.794	538	296.961	278	206.513
EcolC_0063	624	2328	575.495	1661	405.519	1481	486.611
EcolC_0064	1683	135	12.3735	118	10.6813	105	12.7914
EcolC_0065	618	153	38.1897	282	69.5163	98	32.5124
EcolC_0066	825	251	46.9313	231	42.6564	148	36.7806
EcolC_0067	864	1023	182.644	1595	281.237	716	169.907
EcolC_0068	717	854	183.731	367	77.9782	245	70.0581
EcolC_0069	642	145	34.8398	471	111.767	139	44.3906
EcolC_0070	597	495	127.901	474	120.957	322	110.584
EcolC_0071	459	569	191.224	408	135.417	345	154.105
EcolC_0072	1221	907	114.587	758	94.5758	661	110.993
EcolC_0073	645	1859	444.593	2325	549.148	527	167.518
EcolC_0074	237	10443	6797.04	11070	7115.83	3626	3136.83
EcolC_0075	168	1043	957.675	1228	1113.56	35	42.714
EcolC_0076	810	266	50.657	477	89.7139	154	38.9805
EcolC_0077	480	106	34.065	130	41.2599	57	24.347
EcolC_0078	1278	571	68.9205	369	43.9867	504	80.8558
EcolC_0079	1023	714	107.663	682	101.563	863	172.96
EcolC_0080	1125	424	58.1375	608	82.3336	646	117.731
EcolC_0081	798	252	48.7125	412	78.654	322	82.7303
EcolC_0082	1017	263	39.8913	344	51.5304	393	79.2288
EcolC_0083	996	277	42.9006	363	55.5231	365	75.1354
EcolC_0084	693	172	38.2859	196	43.0873	155	45.8574
EcolC_0085	1026	344	51.7195	378	56.1269	311	62.1476
EcolC_0086	984	232	36.3694	326	50.4718	317	66.0504
EcolC_0087	1254	274	33.7051	288	34.9882	298	48.7226
EcolC_0088	972	780	123.786	1657	259.706	695	146.599
EcolC_0089	1047	1850	272.564	3258	474.057	1659	324.871
EcolC_0090	933	3677	607.932	5320	868.673	2961	650.681
EcolC_0091	1197	642	82.734	735	93.5448	573	98.1458
EcolC_0092	1026	670	100.733	750	111.363	488	97.5178
EcolC_0093	1035	307	45.7553	27	3.9742	38	7.52757
EcolC_0094	960	260	41.7778	229	36.3405	202	43.1411
EcolC_0095	1260	771	94.3902	604	73.0285	559	90.9605
EcolC_0096	1545	728	72.6852	5237	516.393	1752	232.497
EcolC_0097	432	846	302.085	860	303.278	721	342.187
EcolC_0098	252	336	205.675	567	342.775	278	226.181
EcolC_0099	468	917	302.25	1172	381.512	628	275.122
EcolC_0100	1020	2276	344.204	3008	449.266	1891	380.104
EcolC_0101	822	1358	254.842	1321	244.826	1077	268.63
EcolC_0102	474	341	110.973	313	100.599	279	120.681
EcolC_0103	1191	147	19.0392	107	13.6867	69	11.8781
EcolC_0104	777	54	10.7205	48	9.41123	45	11.8742
EcolC_0105	1656	97	9.03555	54	4.96775	67	8.29518
EcolC_0108	684	9	2.02969	0	0	4	1.19899
EcolC_0109	363	473	201.001	560	235.022	173	97.7127
EcolC_0110	210	237	174.089	138	100.112	242	236.269
EcolC_0111	588	3233	848.148	314	81.3539	830	289.409
EcolC_0112	1149	15221	2043.46	1421	188.408	6056	1080.63
EcolC_0113	1914	21413	1725.75	1201	95.5933	6999	749.731
EcolC_0114	363	12	5.09939	4	1.67873	3	1.69444
EcolC_0115	1137	83	11.2606	33	4.4216	43	7.75388
EcolC_0116	438	18	6.3393	0	0	11	5.14908
EcolC_0117	462	14	4.67444	5	1.64875	10	4.43782
EcolC_0118	939	137	22.506	69	11.1946	54	11.7907
EcolC_0119	843	41	7.50239	22	3.97577	8	1.94569
EcolC_0120	4134	125	4.66426	85	3.13238	62	3.07491
EcolC_0121	609	344	87.1333	146	36.5226	164	55.2126
EcolC_0122	1392	735	81.45	1382	151.25	792	116.653
EcolC_0123	1845	1015	84.8619	2103	173.648	1330	147.797
EcolC_0124	1152	50	6.69516	19	2.51262	38	6.76305
EcolC_0125	1539	647	64.8498	145	14.3534	122	16.253
EcolC_0126	324	3	1.4283	0	0	5	3.164
EcolC_0127	1137	53	7.19049	35	4.68958	22	3.9671
EcolC_0128	975	192	30.3766	142	22.1876	118	24.8135
EcolC_0129	741	35	7.28606	20	4.11186	38	10.5142
EcolC_0131	696	53	11.7465	43	9.41208	31	9.13196
EcolC_0132	861	14	2.50823	8	1.41551	4	0.952507
EcolC_0133	663	7	1.62865	10	2.2978	2	0.618483
EcolC_0134	1497	34	3.50349	26	2.64593	38	5.20443
EcolC_0135	987	11	1.71917	5	0.771754	5	1.03864
EcolC_0136	1278	22	2.65543	7	0.834437	15	2.40642
EcolC_0138	468	4	1.31843	2	0.651044	0	0
EcolC_0139	999	47	7.25731	17	2.59245	13	2.66802
EcolC_0140	849	390	70.8598	362	64.9572	363	87.6618
EcolC_0141	474	223	72.5721	233	74.8866	188	81.3188
EcolC_0142	1254	1866	229.539	1542	187.332	1753	286.613
EcolC_0143	2031	924	70.1787	326	24.4531	241	24.3287
EcolC_0144	825	9696	1812.93	4253	785.358	2764	686.903
EcolC_0145	1179	581	76.0161	263	33.9835	158	27.4761
EcolC_0146	1182	1224	159.738	188	24.2307	178	30.8755
EcolC_0147	1542	0	0	0	0	0	0
EcolC_0148	993	628	97.5559	81	12.4269	122	25.1896
EcolC_0149	1323	149171	17392.7	207233	23863	108295	16782.6
EcolC_0150	1455	38320	4062.62	57671	6038.38	39855	5616.05
EcolC_0151	342	588	265.213	534	237.871	286	171.455
EcolC_0152	438	505	177.853	409	142.258	184	86.1301
EcolC_0153	996	134	20.7534	81	12.3894	68	13.9978
EcolC_0154	300	42	21.5959	30	15.2344	20	13.6685
EcolC_0155	912	2847	481.544	2630	439.326	2221	499.304
EcolC_0156	2070	4923	366.862	7964	586.121	5456	540.4
EcolC_0157	804	11	2.11047	6	1.1369	0	0
EcolC_0158	285	4	2.165	0	0	4	2.87757
EcolC_0159	153	30	30.2464	10	9.95715	12	16.0806
EcolC_0160	213	73807	53451.7	34605	24750.6	36484	35118.4
EcolC_0161	291	558	295.791	335	175.379	128	90.1838
EcolC_0162	711	1416	307.211	816	174.842	813	234.44
EcolC_0163	975	452	71.5117	560	87.5003	314	66.0293
EcolC_0164	660	96	22.4373	43	9.92546	58	18.0175
EcolC_0165	2334	566	37.4075	1235	80.6106	831	72.9981
EcolC_0166	441	54	18.8885	51	17.6181	24	11.1579
EcolC_0167	564	153	41.8462	142	38.3562	114	41.4417
EcolC_0168	699	388	85.6244	208	45.3328	151	44.2906
EcolC_0169	1209	232	29.6009	719	90.6001	78	13.2276
EcolC_0170	1692	2030	185.071	566	50.9615	455	55.1344
EcolC_0171	1608	2927	280.789	3246	307.531	1864	237.668
EcolC_0172	1020	342	51.7213	469	70.0485	118	23.7188
EcolC_0173	903	378	64.5724	583	98.3574	84	19.0723
EcolC_0174	984	325	50.9485	771	119.367	138	28.7538
EcolC_0175	1005	349	53.5676	814	123.391	161	32.8451
EcolC_0176	1272	228	27.6497	110	13.1744	107	17.2468
EcolC_0177	108	49	69.9867	27	38.0861	25	47.46
EcolC_0178	1680	81	7.43736	58	5.25951	47	5.73588
EcolC_0179	192	2	1.60684	0	0	1	1.06785
EcolC_0180	1560	147	14.5357	65	6.34768	72	9.46279
EcolC_0182	189	11	8.97789	4	3.22422	8	8.6784
EcolC_0183	753	54	11.0622	31	6.27181	17	4.62877
EcolC_0184	2619	223	13.1345	286	16.6363	215	16.8312
EcolC_0185	2310	292	19.4991	398	26.2481	208	18.4613
EcolC_0186	1107	114	15.8855	145	19.9548	58	10.7422
EcolC_0187	3474	809	35.9221	1073	47.054	668	39.4238
EcolC_0188	1989	404	31.3321	292	22.3653	398	41.026
EcolC_0189	1287	2107	252.539	239	28.2908	543	86.5033
EcolC_0190	1497	1862	191.867	1689	171.883	1017	139.287
EcolC_0191	930	222	36.8225	161	26.3736	224	49.3829
EcolC_0192	768	23	4.61966	14	2.77711	22	5.87317
EcolC_0193	2076	309	22.9601	304	22.3086	168	16.5918
EcolC_0194	1323	1112	129.655	1631	187.811	1435	222.384
EcolC_0195	1014	326	49.5933	366	54.9882	240	48.5271
EcolC_0196	972	84	13.3308	69	10.8146	149	31.4291
EcolC_0197	603	45	11.5117	26	6.56874	20	6.80024
EcolC_0198	1650	400	37.3955	775	71.5557	518	64.3661
EcolC_0199	1398	242	26.7025	117	12.7498	125	18.3322
EcolC_0200	1401	761	83.7895	14059	1528.77	2456	359.419
EcolC_0201	825	88	16.454	291	53.736	85	21.124
EcolC_0202	729	193	40.8388	663	138.552	147	41.3429
EcolC_0203	3114	1134	56.1743	9955	487.022	2372	156.174
EcolC_0204	1158	191	25.443	1705	224.307	637	112.783
EcolC_0205	528	537	156.886	3072	886.367	1247	484.221
EcolC_0206	573	990	266.516	11668	3102.19	1734	620.449
EcolC_0207	333	6332	2933.19	24039	10997.6	6597	4061.75
EcolC_0208	327	1980	934.03	7566	3524.88	1385	868.387
EcolC_0209	648	182	43.3251	528	124.132	147	46.5108
EcolC_0210	531	91	26.4357	389	111.604	159	61.3923
EcolC_0211	567	1072	291.645	9568	2570.78	3161	1143.02
EcolC_0212	1224	7	0.882185	2	0.248929	5	0.837529
EcolC_0213	426	68	24.6231	33	11.8013	14	6.73798
EcolC_0214	1290	79	9.44671	67	7.91246	41	6.51637
EcolC_0215	354	38	16.5586	34	14.6319	24	13.9001
EcolC_0216	1353	2015	229.731	3073	346.012	1750	265.187
EcolC_0217	843	1364	249.592	1643	296.918	1293	314.472
EcolC_0218	2043	2066	155.993	4230	315.427	1854	186.06
EcolC_0219	753	204	41.7906	360	72.8339	165	44.9263
EcolC_0220	1470	1195	125.399	876	90.7848	675	94.1451
EcolC_0221	435	2252	798.587	1667	583.811	1211	570.777
EcolC_0222	336	821	376.918	838	379.954	459	280.082
EcolC_0223	1500	1271	130.707	1108	112.532	1564	213.775
EcolC_0224	1203	239	30.6461	134	16.9694	150	25.5645
EcolC_0225	1053	137	20.0694	1425	206.164	254	49.4557
EcolC_0226	1608	21	2.01454	16	1.51586	15	1.91257
EcolC_0227	1623	124	11.7855	70	6.57061	83	10.4851
EcolC_0228	1068	849	122.625	397	56.6299	456	87.5397
EcolC_0229	2736	889	50.1221	529	29.4555	569	42.6391
EcolC_0230	1125	373	51.1446	284	38.4585	244	44.4681
EcolC_0233	369	6	2.50823	6	2.47714	7	3.8894
EcolC_0234	4236	21	0.764727	15	0.539463	15	0.726017
EcolC_0235	402	69	26.4768	94	35.6228	59	30.091
EcolC_0236	807	59	11.2777	237	44.7405	248	63.0071
EcolC_0237	765	64	12.9051	279	55.5609	364	97.5554
EcolC_0238	834	52	9.61791	300	54.8001	466	114.56
EcolC_0239	945	65	10.6102	256	41.27	533	115.64
EcolC_0240	1575	84	8.22701	256	24.762	445	57.9283
EcolC_0241	588	385	101.001	297	76.9494	176	61.3687
EcolC_0242	1050	167	24.5341	131	19.0068	98	19.1359
EcolC_0243	1260	924	113.121	650	78.5903	616	100.235
EcolC_0244	558	1990	550.126	1973	538.665	1026	376.985
EcolC_0245	666	287	66.4739	134	30.6519	105	32.3241
EcolC_0246	246	517	324.189	313	193.836	223	185.858
EcolC_0247	2199	2398	168.216	1398	96.8519	1462	136.312
EcolC_0248	627	973	239.38	1275	309.791	634	207.316
EcolC_0249	360	84	35.9932	85	35.9702	33	18.7942
EcolC_0250	270	40	22.8528	63	35.547	1	0.75936
EcolC_0251	597	668	172.602	921	235.024	506	173.775
EcolC_0252	1497	1459	150.341	1104	112.35	1878	257.208
EcolC_0253	669	715	164.863	777	176.938	680	208.398
EcolC_0254	1059	1367	199.12	1366	196.508	955	184.892
EcolC_0255	855	29713	5360.73	11751	2093.8	6224	1492.5
EcolC_0256	1104	87	12.1561	66	9.10754	63	11.6999
EcolC_0257	384	100	40.1709	74	29.358	70	37.3747
EcolC_0258	1110	1315	182.745	1082	148.501	844	155.895
EcolC_0259	927	989	164.573	705	115.861	376	83.161
EcolC_0260	1278	1829	220.763	1503	179.166	632	101.391
EcolC_0261	768	775	155.662	651	129.136	214	57.13
EcolC_0262	714	1070	231.169	783	167.067	262	75.234
EcolC_0263	1317	118	13.821	51	5.89944	38	5.91574
EcolC_0264	888	25	4.3428	12	2.05871	5	1.15443
EcolC_0265	846	18	3.28205	13	2.34099	15	3.63523
EcolC_0266	1071	104	14.9791	135	19.2031	82	15.6977
EcolC_0267	744	205	42.5034	284	58.1529	201	55.3904
EcolC_0268	441	195	68.2086	409	141.29	180	83.6845
EcolC_0269	1743	272	24.0721	269	23.5115	70	8.23402
EcolC_0270	698	9	1.98898	2	0.436517	3	0.881205
EcolC_0272	489	81	25.5517	37	11.5271	53	22.2218
EcolC_0273	1038	795	118.144	1904	279.445	937	185.077
EcolC_0274	696	442	97.9617	615	134.615	288	84.8388
EcolC_0275	996	1474	228.287	1041	159.227	901	185.471
EcolC_0276	489	68	21.4508	113	35.2043	55	23.0603
EcolC_0277	1341	315	36.2347	220	24.9931	165	25.2271
EcolC_0278	594	299	77.6476	127	32.5719	173	59.7133
EcolC_0279	1104	6695	935.459	21053	2905.17	26509	4923.07
EcolC_0280	2187	6367	449.086	10559	735.53	17445	1635.44
EcolC_0281	1974	4465	348.913	6046	466.603	9556	992.522
EcolC_0282	1296	3576	425.633	4509	530.031	6221	984.162
EcolC_0283	1434	5267	566.575	6237	662.602	6115	874.296
EcolC_0284	2448	7261	457.539	9097	566.126	8402	703.692
EcolC_0285	1518	49	4.97929	24	2.40861	23	3.10647
EcolC_0286	993	15	2.33016	9	1.38076	5	1.03236
EcolC_0287	603	11	2.81396	2	0.505288	5	1.70006
EcolC_0288	1506	598	61.2519	102	10.3181	232	31.5845
EcolC_0289	327	212	100.007	79	36.8049	126	79.0013
EcolC_0290	831	591	109.706	430	78.8304	407	100.416
EcolC_0291	759	285	57.9224	250	50.1793	223	60.2385
EcolC_0292	1599	149	14.3741	128	12.1952	83	10.6424
EcolC_0293	1227	68	8.54885	60	7.4496	81	13.5348
EcolC_0294	1017	179	27.1503	141	21.1215	115	23.184
EcolC_0295	2706	15548	886.319	1038	58.4381	2030	153.808
EcolC_0296	2394	1930	124.359	1742	110.854	453	38.7959
EcolC_0297	2085	2514	185.995	1435	104.851	466	45.8238
EcolC_0298	1317	576	67.4652	197	22.788	151	23.5073
EcolC_0299	576	2318	620.775	2930	774.946	1347	479.465
EcolC_0300	684	626	141.176	465	103.567	315	94.4204
EcolC_0301	771	432	86.4316	268	52.955	225	59.8328
EcolC_0302	879	91	15.9697	53	9.18572	47	10.9628
EcolC_0303	237	298	193.96	227	145.916	60	51.9056
EcolC_0304	2322	6628	440.315	5784	379.483	8786	775.783
EcolC_0305	228	573	387.671	487	325.402	486	437.032
EcolC_0306	2322	1424	94.6	2102	137.91	1400	123.617
EcolC_0307	477	428	138.41	296	94.5365	293	125.939
EcolC_0308	720	1147	245.739	782	165.463	686	195.345
EcolC_0309	1353	791	90.1824	655	73.7513	409	61.9779
EcolC_0310	1623	7509	713.685	1524	143.052	2770	349.923
EcolC_0311	1725	306	27.3637	211	18.6346	201	23.8901
EcolC_0312	885	1054	183.713	2315	398.505	756	175.142
EcolC_0313	402	399	153.105	916	347.133	155	79.0528
EcolC_0314	669	428	98.6872	711	161.909	165	50.5672
EcolC_0315	2136	2030	146.601	1086	77.456	1600	153.578
EcolC_0316	561	1316	361.856	220	59.7429	459	167.749
EcolC_0317	2553	1229	74.2582	656	39.1453	945	75.8914
EcolC_0318	780	68	13.448	63	12.3047	78	20.5027
EcolC_0319	540	18	5.14188	8	2.25695	13	4.93584
EcolC_0320	441	4	1.39915	7	2.41816	2	0.929828
EcolC_0321	405	2	0.76176	2	0.752318	6	3.03744
EcolC_0322	1161	39	5.18174	43	5.64238	45	7.94679
EcolC_0323	522	2265	669.331	2086	608.794	1764	692.85
EcolC_0324	1089	2582	365.739	3599	503.478	2261	425.681
EcolC_0325	1287	2982	357.415	3927	464.845	2865	456.412
EcolC_0326	837	523	96.3872	586	106.659	326	79.8553
EcolC_0327	678	356	80.996	504	113.247	307	92.8368
EcolC_0328	759	436	88.6111	698	140.101	352	95.0851
EcolC_0329	1005	1509	231.615	1990	301.657	1136	231.752
EcolC_0330	906	78	13.2804	41	6.89417	53	11.9939
EcolC_0331	363	14	5.94928	10	4.19681	8	4.5185
EcolC_0332	1164	16	2.12036	14	1.83232	7	1.23298
EcolC_0333	1227	19	2.38865	25	3.104	22	3.67612
EcolC_0334	879	79	13.8638	54	9.35904	32	7.46401
EcolC_0335	354	51	22.2234	22	9.46773	6	3.47504
EcolC_0336	1305	85	10.0474	51	5.95369	62	9.74075
EcolC_0337	1086	61	8.66449	57	7.99597	72	13.593
EcolC_0338	732	244	51.4188	140	29.1369	133	37.2522
EcolC_0339	786	135	26.4944	109	21.1266	98	25.5632
EcolC_0340	831	47	8.72449	31	5.68312	51	12.5829
EcolC_0341	1023	52	7.84099	36	5.36109	31	6.21294
EcolC_0342	1338	46	5.30328	4	0.455439	15	2.29851
EcolC_0343	168	18	16.5275	8	7.25449	6	7.3224
EcolC_0344	1374	529	59.3898	638	70.7392	556	82.9659
EcolC_0345	807	86	16.4387	371	70.0369	310	78.7589
EcolC_0346	327	146	68.8729	665	309.813	676	423.848
EcolC_0347	2544	1197	72.5805	5912	354.033	7381	594.853
EcolC_0348	1182	82	10.7014	299	38.5372	112	19.4273
EcolC_0349	573	2740	737.631	426	113.261	717	256.552
EcolC_0350	168	103	94.5739	90	81.613	5	6.102
EcolC_0351	603	342	87.4887	289	73.0141	179	60.8621
EcolC_0352	564	244	66.735	176	47.5401	194	70.5235
EcolC_0353	1221	441	55.7142	3157	393.899	2512	421.809
EcolC_0354	2091	1423	104.977	1836	133.766	1387	135.998
EcolC_0355	633	4682	1140.96	2273	547.044	2804	908.209
EcolC_0356	405	1304	496.668	489	183.942	446	225.783
EcolC_0357	870	876	155.32	587	102.789	480	113.118
EcolC_0358	219	43	30.2878	49	34.0862	3	2.80859
EcolC_0359	1023	343	51.7204	298	44.3779	237	47.499
EcolC_0360	1914	1253	100.984	1180	93.9218	1382	148.039
EcolC_0361	552	155	43.3148	150	41.3979	171	63.5138
EcolC_0362	1806	266	22.7199	205	17.2927	175	19.867
EcolC_0363	201	47	36.0699	24	18.1904	10	10.2004
EcolC_0364	591	5525	1442.08	7403	1908.3	3438	1192.7
EcolC_0365	219	140	98.6114	117	81.3894	67	62.7252
EcolC_0366	813	2814	533.921	4419	828.056	2184	550.774
EcolC_0367	723	789	168.338	918	193.433	687	194.818
EcolC_0368	387	289	115.194	403	158.643	198	104.898
EcolC_0369	360	129	55.2752	159	67.2854	80	45.5616
EcolC_0370	288	367	196.57	795	420.534	161	114.616
EcolC_0371	375	3820	1571.36	3678	1494.19	3830	2094.01
EcolC_0372	471	3072	1006.11	3932	1271.8	3791	1650.23
EcolC_0373	2115	14366	1047.78	30928	2227.76	31052	3010.17
EcolC_0374	1185	3538	460.556	7047	905.967	5425	938.626
EcolC_0375	2694	674	38.5927	491	27.7658	370	28.1589
EcolC_0376	195	178	140.808	65	50.7814	93	97.7822
EcolC_0377	477	1373	444.013	2367	755.973	724	311.194
EcolC_0378	678	191	43.4557	118	26.5142	71	21.4704
EcolC_0379	462	19	6.34388	18	5.93549	7	3.10647
EcolC_0380	1164	154	20.4085	60	7.8528	81	14.2674
EcolC_0381	984	79	12.3844	57	8.82482	56	11.6682
EcolC_0382	588	29	7.60788	19	4.92269	19	6.62503
EcolC_0383	378	21	8.5698	13	5.23935	0	0
EcolC_0384	510	19	5.74681	22	6.57172	10	4.02014
EcolC_0385	438	10	3.52184	19	6.60854	4	1.87239
EcolC_0386	1197	80	10.3095	75	9.54538	52	8.90678
EcolC_0387	1482	69	7.18198	70	7.19575	79	10.9292
EcolC_0388	1965	171	13.4238	200	15.5058	372	38.8143
EcolC_0389	816	19	3.59175	11	2.05366	42	10.5529
EcolC_0390	1470	42	4.40733	19	1.96908	17	2.37106
EcolC_0391	420	57	20.9348	59	21.4007	56	27.337
EcolC_0392	312	6367	3147.92	3906	1907.23	6914	4543.45
EcolC_0393	630	8268	2024.43	6441	1557.54	10185	3314.61
EcolC_0394	606	4158	1058.41	4817	1210.96	5767	1951.14
EcolC_0395	303	913	464.806	1422	714.962	974	659.064
EcolC_0396	822	5091	955.376	6829	1265.64	9396	2343.59
EcolC_0397	279	832	460.005	1150	627.943	683	501.912
EcolC_0398	333	1704	789.348	2335	1068.24	1626	1001.12
EcolC_0399	702	6271	1377.98	7989	1733.73	8623	2518.45
EcolC_0400	411	3158	1185.26	3912	1450.05	2087	1041.1
EcolC_0401	192	431	346.273	515	408.632	40	42.714
EcolC_0402	255	1103	667.235	1476	881.805	385	309.551
EcolC_0403	372	10997	4560.1	9205	3769.7	7118	3923.07
EcolC_0404	315	3212	1572.93	3140	1518.61	1805	1174.84
EcolC_0405	540	9740	2782.33	11682	3295.72	8395	3187.41
EcolC_0406	306	2918	1470.98	4149	2065.61	2991	2004.04
EcolC_0407	393	2793	1096.28	4641	1799.06	4080	2128.53
EcolC_0408	534	4635	1338.91	8033	2291.73	6084	2335.93
EcolC_0409	354	1626	708.534	2718	1169.69	1496	866.442
EcolC_0410	504	4266	1305.67	6876	2078.41	6055	2463.17
EcolC_0411	180	224	191.964	370	313.152	31	35.3102
EcolC_0412	435	7714	2735.48	10757	3767.28	9020	4251.37
EcolC_0413	1332	20138	2332.14	26775	3062.33	24094	3708.65
EcolC_0414	117	2087	2751.57	3100	4036.47	1131	1981.93
EcolC_0415	357	5205	2249.03	6017	2567.66	4764	2735.99
EcolC_0416	390	4467	1766.83	5270	2058.6	3618	1902.02
EcolC_0417	621	8104	2013.03	10950	2686.26	7522	2483.44
EcolC_0418	990	14822	2309.48	20799	3200.62	15291	3166.74
EcolC_0419	384	3845	1544.57	5404	2143.93	3075	1641.82
EcolC_0420	369	351	146.732	364	150.28	193	107.236
EcolC_0421	426	342	123.84	277	99.0596	142	68.3424
EcolC_0422	219	37	26.0616	37	25.7385	2	1.87239
EcolC_0423	411	280	105.09	319	118.243	160	79.8159
EcolC_0424	1377	380	42.5689	614	67.9299	369	54.9419
EcolC_0425	1290	472	56.4411	770	90.9342	615	97.7455
EcolC_0426	948	1442	234.639	2163	347.596	1385	299.539
EcolC_0427	510	2133	645.155	1853	553.518	1315	528.648
EcolC_0428	1125	386	52.9271	405	54.844	141	25.6967
EcolC_0429	474	1112	361.884	790	253.907	768	332.196
EcolC_0430	543	678	192.607	661	185.45	466	175.953
EcolC_0431	573	497	133.797	475	126.289	334	119.51
EcolC_0432	819	684	128.83	823	153.088	582	145.697
EcolC_0433	258	81	48.4293	77	45.4671	10	7.94679
EcolC_0434	555	270	75.0437	385	105.68	196	72.406
EcolC_0435	759	30	6.09709	43	8.63084	21	5.67269
EcolC_0436	1104	20	2.7945	27	3.72581	6	1.11428
EcolC_0437	1182	67	8.74381	27	3.47995	41	7.11177
EcolC_0438	1026	106	15.9368	43	6.3848	22	4.39629
EcolC_0439	222	314	218.182	40	27.4494	109	100.666
EcolC_0440	3105	295	14.6556	161	7.89934	206	13.6024
EcolC_0441	1158	44	5.86121	10	1.31558	17	3.0099
EcolC_0442	663	8	1.86131	2	0.459561	4	1.23697
EcolC_0443	180	8	6.85584	2	1.69271	0	0
EcolC_0444	885	58	10.1095	13	2.23783	25	5.79173
EcolC_0445	297	700	363.567	571	292.891	310	214.001
EcolC_0446	966	4941	789.007	2126	335.284	2286	485.188
EcolC_0447	882	306	53.5175	362	62.5268	272	63.2283
EcolC_0448	1452	261	27.7279	249	26.1252	180	25.4166
EcolC_0449	243	44	27.9312	33	20.6887	10	8.43733
EcolC_0450	1350	9927	1134.3	5621	634.317	3924	595.946
EcolC_0451	471	4937	1616.91	1704	551.157	1863	810.967
EcolC_0453	831	118	21.904	156	28.5989	100	24.6723
EcolC_0454	975	324	51.2606	374	58.4377	291	61.1927
EcolC_0455	1941	1440	114.441	1410	110.667	815	86.0882
EcolC_0456	1044	3012	445.039	2416	352.552	1975	387.863
EcolC_0457	1104	754	105.353	1300	179.391	660	122.571
EcolC_0458	489	145	45.7407	250	77.8856	104	43.605
EcolC_0459	594	408	105.954	484	124.132	251	86.636
EcolC_0460	1470	1082	113.541	1412	146.333	931	129.851
EcolC_0461	3801	1659	67.3274	2206	88.4166	1188	64.0811
EcolC_0462	1446	1950	208.022	1911	201.335	1313	186.169
EcolC_0463	930	530	87.9096	582	95.3381	500	110.23
EcolC_0464	204	99	74.8597	101	75.4254	42	42.2115
EcolC_0465	933	125	20.6667	203	33.1467	113	24.8318
EcolC_0466	1968	224	17.5576	307	23.7651	192	20.0026
EcolC_0467	273	60	33.9025	44	24.5537	53	39.8038
EcolC_0468	264	66	38.5641	179	103.294	61	47.3737
EcolC_0469	471	1112	364.189	591	191.158	777	338.229
EcolC_0470	939	3683	605.033	1182	191.769	1421	310.27
EcolC_0471	1068	400	57.7739	190	27.1025	167	32.0595
EcolC_0472	1368	574	64.7245	349	38.8656	321	48.1094
EcolC_0473	399	2911	1125.41	2596	991.193	1713	880.229
EcolC_0474	1128	1250	170.94	969	130.87	757	137.594
EcolC_0475	429	9366	3367.75	5254	1865.77	6656	3181.03
EcolC_0476	393	8039	3155.39	5668	2197.17	4723	2463.98
EcolC_0477	639	6557	1582.88	5561	1325.8	4307	1381.93
EcolC_0478	498	2814	871.642	2749	840.953	1487	612.2
EcolC_0479	1368	104	11.7271	70	7.7954	54	8.09318
EcolC_0480	792	1209	235.475	501	96.3693	474	122.706
EcolC_0481	894	42	7.24695	20	3.40815	19	4.3574
EcolC_0482	1491	221	22.8643	66	6.74361	84	11.5508
EcolC_0483	690	112	25.0387	43	9.49392	34	10.1028
EcolC_0484	876	178	31.3443	88	15.304	77	18.0218
EcolC_0485	465	191	63.3612	89	29.1584	150	66.1378
EcolC_0486	480	153	49.1692	329	104.419	151	64.4981
EcolC_0487	1419	3313	360.149	12097	1298.74	5415	782.397
EcolC_0488	4569	7070	238.694	32957	1098.89	25627	1149.97
EcolC_0489	963	231	37.0023	219	34.6453	276	58.7617
EcolC_0490	2337	2052	135.445	1776	115.774	2182	191.429
EcolC_0491	654	830	195.769	616	143.493	684	214.432
EcolC_0492	729	849	179.648	460	96.1295	558	156.934
EcolC_0493	633	7564	1843.28	4719	1135.72	7693	2491.74
EcolC_0494	273	177	100.012	100	55.8038	61	45.8119
EcolC_0495	855	1287	232.196	913	162.679	595	142.68
EcolC_0496	492	1335	418.562	1139	352.683	782	325.876
EcolC_0497	288	1085	581.14	760	402.02	505	359.509
EcolC_0498	1434	4566	491.168	5480	582.181	3450	493.266
EcolC_0499	726	993	210.987	1216	255.166	605	170.856
EcolC_0500	558	590	163.103	937	255.818	487	178.939
EcolC_0501	576	443	118.638	552	145.997	314	111.768
EcolC_0502	567	772	210.028	816	219.247	531	192.01
EcolC_0503	987	1053	164.571	1073	165.618	868	180.308
EcolC_0504	978	930	146.686	696	108.417	673	141.087
EcolC_0505	810	1745	332.318	556	104.572	1157	292.86
EcolC_0506	783	825	162.531	553	107.594	635	166.274
EcolC_0507	552	422	117.928	393	108.463	388	144.113
EcolC_0508	636	871	211.254	900	215.582	703	226.626
EcolC_0509	294	287	150.584	338	175.144	141	98.3293
EcolC_0510	255	258	156.071	178	106.342	86	69.1464
EcolC_0511	1260	1722	210.817	1822	220.295	1571	255.633
EcolC_0512	279	53	29.3032	53	28.94	31	22.7808
EcolC_0513	972	1474	233.924	707	110.81	522	110.107
EcolC_0514	312	6305	3117.26	8955	4372.57	1843	1211.11
EcolC_0515	258	4411	2637.31	6470	3820.42	1294	1028.31
EcolC_0516	966	385	61.479	439	69.2331	480	101.877
EcolC_0517	1173	638	83.9008	938	121.824	1027	179.508
EcolC_0518	1434	893	96.0606	553	58.7492	554	79.2085
EcolC_0519	477	1184	382.892	878	280.416	359	154.308
EcolC_0520	294	5024	2636	3093	1602.72	1742	1214.82
EcolC_0521	630	6764	1656.18	5750	1390.44	2562	833.777
EcolC_0522	1935	20076	1600.44	25523	2009.45	13792	1461.36
EcolC_0523	849	314	57.0512	948	170.109	418	100.944
EcolC_0524	1338	1688	194.607	3405	387.692	1591	243.795
EcolC_0525	333	4337	2009.04	1056	483.11	1768	1088.55
EcolC_0526	1626	44	4.17422	32	2.99817	20	2.52186
EcolC_0527	1344	901	103.411	9553	1082.85	3879	591.741
EcolC_0528	423	3289	1199.41	1792	645.392	1711	829.318
EcolC_0529	1488	6914	716.753	7447	762.438	6305	868.747
EcolC_0530	2673	9307	537.099	14342	817.405	10623	814.816
EcolC_0531	402	743	285.106	905	342.964	538	274.39
EcolC_0532	945	1702	277.825	1692	272.769	1299	281.831
EcolC_0533	270	6840	3907.83	6407	3615.07	4246	3224.24
EcolC_0534	2136	12526	904.595	15370	1096.22	14982	1438.07
EcolC_0535	885	27122	4727.39	17125	2947.91	19840	4596.31
EcolC_0536	1890	11538	941.699	29715	2395.19	19296	2093.23
EcolC_0537	1245	360	44.6043	348	42.583	917	151.012
EcolC_0538	1008	168	25.7094	181	27.3555	176	35.7984
EcolC_0539	879	206	36.1511	362	62.7402	290	67.6426
EcolC_0540	996	317	49.0957	435	66.5359	366	75.3413
EcolC_0541	525	1847	542.689	1762	511.297	1140	445.202
EcolC_0542	504	1165	356.565	1130	341.566	530	215.604
EcolC_0543	312	212	104.815	223	108.887	62	40.7426
EcolC_0544	444	290	100.753	275	94.3574	180	83.1191
EcolC_0545	519	172	51.1216	266	78.0801	109	43.0597
EcolC_0546	636	181	43.9	147	35.2117	130	41.9081
EcolC_0547	1041	355	52.6042	389	56.9279	416	81.9321
EcolC_0548	576	643	172.199	419	110.82	407	144.872
EcolC_0549	591	638	166.524	460	118.576	417	144.664
EcolC_0550	396	162	63.1049	196	75.4027	67	34.6889
EcolC_0551	2037	2257	170.916	1968	147.184	2012	202.511
EcolC_0552	861	621	111.258	362	64.0519	368	87.6306
EcolC_0553	1092	177	25.0031	76	10.6027	62	11.6407
EcolC_0554	2517	262	16.0569	150	9.07892	128	10.4265
EcolC_0555	696	7	1.55143	1	0.218886	1	0.294579
EcolC_0556	585	104	27.4234	64	16.6667	45	15.7713
EcolC_0557	702	23	5.05398	5	1.08507	7	2.04443
EcolC_0558	792	22	4.2849	12	2.30825	14	3.62422
EcolC_0559	804	10	1.91861	9	1.70535	6	1.53005
EcolC_0560	477	12	3.88066	4	1.27752	2	0.859653
EcolC_0561	861	23	4.12067	8	1.41551	9	2.14314
EcolC_0562	1155	121	16.1602	100	13.19	92	16.3312
EcolC_0563	1134	204	27.7498	139	18.6736	132	23.8656
EcolC_0564	435	42	14.8937	31	10.8567	21	9.89786
EcolC_0565	879	44	7.72159	24	4.15957	27	6.29776
EcolC_0566	780	17	3.362	8	1.56251	1	0.262855
EcolC_0567	474	8	2.60348	4	1.28561	2	0.865093
EcolC_0568	1281	102	12.2827	45	5.35167	64	10.2434
EcolC_0569	810	1083	206.247	547	102.879	668	169.084
EcolC_0570	465	330	109.472	190	62.2482	174	76.7198
EcolC_0571	336	80	36.7277	63	28.5646	53	32.3406
EcolC_0572	1572	353	34.639	160	15.5058	169	22.0417
EcolC_0573	1335	20	2.31096	10	1.14116	5	0.767892
EcolC_0574	771	25	5.00183	11	2.17352	16	4.25478
EcolC_0575	891	101	17.4859	61	10.4299	42	9.66458
EcolC_0576	1146	226	30.4205	108	14.3571	111	19.8586
EcolC_0578	540	30	8.5698	7	1.97483	19	7.21392
EcolC_0579	345	8	3.57696	0	0	6	3.56569
EcolC_0580	939	43	7.06392	2	0.324482	9	1.96512
EcolC_0581	990	25	3.89536	0	0	5	1.03549
EcolC_0582	1332	117	13.5495	21	2.40182	35	5.38735
EcolC_0583	1209	35	4.46565	3	0.378026	5	0.84792
EcolC_0584	2295	134	9.00669	33	2.19057	45	4.02014
EcolC_0585	390	28	11.0748	19	7.4219	11	5.78282
EcolC_0586	1365	129	14.5781	62	6.91967	62	9.31259
EcolC_0587	1332	122	14.1286	181	20.7014	154	23.7043
EcolC_0588	1311	258	30.3571	311	36.1397	269	42.0689
EcolC_0589	165	322	301.034	122	112.642	80	99.4071
EcolC_0590	702	97	21.3146	92	19.9654	88	25.7014
EcolC_0591	897	1222	210.146	227	38.5531	221	50.5139
EcolC_0592	357	18	7.77763	5	2.13367	2	1.14861
EcolC_0593	366	282	118.853	314	130.7	166	92.9905
EcolC_0594	987	170	26.569	214	33.0311	106	22.0191
EcolC_0595	393	115	45.1386	239	92.6471	45	23.4764
EcolC_0596	300	655	336.793	1767	897.308	277	189.308
EcolC_0597	405	849	323.367	1960	737.271	210	106.31
EcolC_0598	306	724	364.973	1590	791.593	165	110.554
EcolC_0599	369	1004	419.711	2080	858.743	485	269.48
EcolC_0600	384	1245	500.128	231	91.6446	175	93.4368
EcolC_0601	663	6256	1455.55	679	156.021	710	219.561
EcolC_0602	777	829	164.58	1181	231.556	863	227.72
EcolC_0603	717	6	1.29085	0	0	2	0.571903
EcolC_0604	501	6	1.84738	7	2.12856	3	1.22771
EcolC_0605	2685	87	4.99825	34	1.92913	29	2.21445
EcolC_0606	1089	699	99.0131	650	90.931	513	96.583
EcolC_0607	1299	346	41.0875	172	20.1718	158	24.9379
EcolC_0608	1413	101	11.0261	81	8.73311	102	14.8003
EcolC_0609	1488	130	13.4767	106	10.8525	127	17.499
EcolC_0610	552	50	13.9725	50	13.7993	43	15.9713
EcolC_0611	1245	1268	157.106	3353	410.29	1353	222.813
EcolC_0612	966	510	81.4397	74	11.6703	80	16.9795
EcolC_0613	987	597	93.304	211	32.568	296	61.4874
EcolC_0614	684	56	12.6292	31	6.90449	28	8.39292
EcolC_0615	504	284	86.9223	150	45.3406	152	61.8336
EcolC_0616	1137	266	36.0881	106	14.2027	154	27.7697
EcolC_0617	315	13	6.36614	1	0.483633	19	12.3667
EcolC_0618	417	42	15.5366	24	8.76802	4	1.96669
EcolC_0619	2019	237	18.1074	26	1.96184	70	7.10842
EcolC_0620	2352	72	4.72213	57	3.69202	69	6.01483
EcolC_0621	1071	5	0.720151	6	0.85347	8	1.53148
EcolC_0622	1434	24	2.5817	5	0.531187	8	1.14381
EcolC_0623	450	4	1.37117	0	0	4	1.82246
EcolC_0624	3093	73	3.64071	21	1.03435	52	3.44695
EcolC_0625	984	268	42.0129	170	26.3196	163	33.9628
EcolC_0626	333	11	5.09556	4	1.82996	2	1.23139
EcolC_0627	1290	741	88.6077	809	95.54	245	38.9393
EcolC_0628	1521	221	22.4133	174	17.4279	109	14.6929
EcolC_0629	624	558	137.941	1485	362.55	1637	537.868
EcolC_0630	765	233	46.9827	116	23.1006	466	124.892
EcolC_0631	507	619	188.333	472	141.827	329	133.045
EcolC_0632	1842	6102	511.006	7021	580.678	6492	722.604
EcolC_0633	1746	2831	250.114	2282	199.112	1830	214.891
EcolC_0634	216	9303	6643.74	20592	14523.5	4026	3821.48
EcolC_0635	1014	744	113.182	636	95.5532	857	173.282
EcolC_0636	1464	54	5.68979	36	3.74617	48	6.7222
EcolC_0637	606	21	5.34552	12	3.01672	5	1.69164
EcolC_0638	912	30	5.07422	22	3.67497	10	2.2481
EcolC_0639	933	40	6.61335	17	2.77583	24	5.27401
EcolC_0640	618	571	142.525	89	21.9396	201	66.6836
EcolC_0641	369	99	41.3859	43	17.7529	72	40.0053
EcolC_0642	822	412	77.3159	309	57.2681	333	83.0584
EcolC_0643	1239	2252	280.376	1801	221.446	1438	237.957
EcolC_0644	621	1379	342.544	517	126.831	505	166.729
EcolC_0645	1302	355	42.0592	273	31.9432	388	61.0987
EcolC_0646	2841	1042	56.577	909	48.7437	968	69.8579
EcolC_0647	1434	814	87.5626	812	86.2647	649	92.7912
EcolC_0648	1662	161	14.943	114	10.4496	93	11.4726
EcolC_0649	630	93	22.7712	20	4.83633	32	10.4141
EcolC_0650	201	174	133.535	66	50.0235	92	93.8433
EcolC_0651	1032	32	4.78314	5	0.738102	14	2.78138
EcolC_0652	750	5	1.02838	1	0.203126	2	0.546739
EcolC_0653	2499	35	2.16045	9	0.548659	17	1.39474
EcolC_0654	552	13	3.63285	3	0.827958	2	0.742852
EcolC_0655	291	318	168.569	397	207.837	140	98.6385
EcolC_0656	654	4059	957.38	7673	1787.37	2132	668.376
EcolC_0657	171	170	153.354	397	353.688	205	245.793
EcolC_0658	774	847	168.805	686	135.024	441	116.818
EcolC_0659	816	255	48.2051	160	29.8714	141	35.4275
EcolC_0660	1161	7827	1039.94	5589	733.378	3016	532.611
EcolC_0661	672	7728	1773.95	4128	935.829	3823	1166.4
EcolC_0662	1482	2787	290.089	2352	241.777	2427	335.763
EcolC_0663	630	421	103.082	311	75.2049	304	98.9337
EcolC_0664	423	205	74.7578	157	56.5439	148	71.7353
EcolC_0665	825	1779	332.633	769	142.003	895	222.423
EcolC_0666	582	460	121.921	263	68.8429	167	58.8308
EcolC_0667	1893	1844	150.264	1546	124.419	1150	124.554
EcolC_0668	315	1553	760.509	3743	1810.24	935	608.573
EcolC_0669	582	200	53.0091	351	91.8778	127	44.7396
EcolC_0670	333	3	1.3897	2	0.914981	2	1.23139
EcolC_0671	1350	148	16.9111	121	13.6546	98	14.8835
EcolC_0672	660	68	15.8931	51	11.7721	61	18.9495
EcolC_0673	393	569	223.338	957	370.976	518	270.239
EcolC_0674	483	113	36.089	118	37.2187	96	40.7507
EcolC_0675	297	186	96.605	215	110.283	290	200.195
EcolC_0676	396	87	33.8897	94	36.1625	104	53.8455
EcolC_0677	1608	386	37.0292	405	38.3703	320	40.8014
EcolC_0678	2259	1388	94.7799	1043	70.3387	1406	127.609
EcolC_0679	738	559	116.842	353	72.8693	354	98.3464
EcolC_0680	1413	1300	141.92	1136	122.479	757	109.841
EcolC_0681	2220	1114	77.4061	823	56.4772	796	73.5142
EcolC_0682	258	18	10.7621	31	18.3049	6	4.76807
EcolC_0683	927	104	17.306	62	10.1892	56	12.3857
EcolC_0684	828	565	105.26	2234	411.035	723	179.027
EcolC_0685	1164	1025	135.836	4244	555.455	2074	365.315
EcolC_0686	957	162	26.1124	177	28.1765	155	33.2071
EcolC_0687	660	1485	347.077	1728	398.865	1009	313.443
EcolC_0688	1188	619	80.3743	1769	226.849	881	152.045
EcolC_0689	735	1373	288.155	979	202.918	2889	805.882
EcolC_0690	426	620	224.505	411	146.98	1120	539.038
EcolC_0691	885	392	68.326	546	93.9887	212	49.1138
EcolC_0692	495	496	154.568	228	70.1707	362	149.939
EcolC_0693	1041	1146	169.815	322	47.1228	466	91.7797
EcolC_0695	288	27	14.4615	13	6.87665	19	13.5261
EcolC_0696	1119	3442	474.487	1915	260.714	2081	381.288
EcolC_0697	987	1318	205.988	959	148.022	910	189.032
EcolC_0698	1179	1212	158.574	954	123.271	1025	178.247
EcolC_0699	1704	3096	280.269	2187	195.526	2945	354.346
EcolC_0700	495	1411	439.709	823	253.292	614	254.316
EcolC_0701	489	783	247	508	158.264	352	147.586
EcolC_0702	342	226	101.936	116	51.6723	60	35.9697
EcolC_0703	249	283	175.32	123	75.2544	76	62.5786
EcolC_0704	867	782	139.133	771	135.476	440	104.051
EcolC_0705	1860	1317	109.223	3561	291.666	3428	377.867
EcolC_0706	1500	74	7.60998	26	2.64063	23	3.14375
EcolC_0707	693	10	2.22592	5	1.09917	3	0.887563
EcolC_0708	699	14	3.08954	4	0.871784	5	1.46657
EcolC_0709	759	22	4.4712	8	1.60574	10	2.70128
EcolC_0710	1350	17	1.94249	20	2.25695	15	2.27808
EcolC_0711	825	33	6.17026	11	2.03126	18	4.47332
EcolC_0712	561	21	5.7743	6	1.62935	8	2.92374
EcolC_0713	1071	25	3.60076	9	1.2802	20	3.8287
EcolC_0714	1080	502	71.7007	271	38.2271	219	41.5749
EcolC_0715	1173	73	9.59993	23	2.98714	29	5.06887
EcolC_0716	249	6	3.71702	1	0.611825	0	0
EcolC_0717	915	15	2.52879	9	1.49847	9	2.01666
EcolC_0718	1722	125	11.1975	44	3.89265	32	3.81003
EcolC_0719	1143	27	3.64385	13	1.7327	11	1.97314
EcolC_0720	765	173	34.8841	29	5.77514	117	31.3571
EcolC_0721	1500	29	2.98229	22	2.23438	25	3.41712
EcolC_0722	1053	30	4.39477	31	4.48497	26	5.0624
EcolC_0723	1224	116	14.6191	140	17.425	122	20.4357
EcolC_0724	405	19	7.23672	21	7.89934	14	7.08736
EcolC_0725	2172	355	25.2123	251	17.6052	207	19.5399
EcolC_0726	1683	59	5.40768	31	2.8061	35	4.26378
EcolC_0727	432	23	8.21273	10	3.52649	4	1.8984
EcolC_0728	300	0	0	0	0	0	0
EcolC_0729	867	0	0	0	0	0	0
EcolC_0730	645	208	49.7447	84	19.8402	99	31.4693
EcolC_0732	804	34	6.52328	15	2.84224	30	7.65027
EcolC_0733	285	0	0	0	0	0	0
EcolC_0734	1281	410	49.3717	293	34.8453	272	43.5343
EcolC_0735	819	42	7.91058	15	2.79019	22	5.50744
EcolC_0736	1152	5	0.669516	1	0.132243	7	1.24582
EcolC_0738	258	37	22.122	10	5.90482	33	26.2244
EcolC_0739	768	117	23.5	53	10.5133	110	29.3659
EcolC_0740	957	120	19.3425	82	13.0535	63	13.4971
EcolC_0741	999	75	11.5808	60	9.14981	33	6.77267
EcolC_0742	903	174	29.7238	161	27.1622	142	32.2413
EcolC_0743	2325	431	28.5955	670	43.9014	1140	100.529
EcolC_0744	954	204	32.9856	315	50.3024	731	157.102
EcolC_0745	522	226	66.7853	290	84.6357	602	236.449
EcolC_0747	1263	248	30.2895	118	14.2333	202	32.7914
EcolC_0748	708	244	53.1618	444	95.538	234	67.7632
EcolC_0749	2136	233	16.8267	232	16.5468	170	16.3177
EcolC_0750	1257	304	37.3062	228	27.6329	317	51.7053
EcolC_0751	1083	209	29.7688	232	32.6352	214	40.5132
EcolC_0752	276	51	28.5039	72	39.742	26	19.3142
EcolC_0753	1053	274	40.1389	333	48.1773	231	44.9775
EcolC_0754	720	327	70.0581	253	53.5321	260	74.0376
EcolC_0755	327	386	182.089	380	177.036	126	79.0013
EcolC_0756	720	317	67.9157	280	59.245	268	76.3157
EcolC_0757	1047	845	124.495	400	58.2022	544	106.528
EcolC_0758	1008	145	22.1897	66	9.97493	91	18.5094
EcolC_0759	1137	735	99.7172	704	94.3275	554	99.8989
EcolC_0760	594	349	90.6321	372	95.4076	241	83.1844
EcolC_0761	291	134	71.0322	75	39.264	38	26.7733
EcolC_0762	567	603	164.05	375	100.757	312	112.819
EcolC_0763	705	518	113.34	349	75.4158	269	78.2302
EcolC_0764	981	85	13.3657	80	12.4236	37	7.73293
EcolC_0765	417	290	107.277	269	98.2749	105	51.6255
EcolC_0766	636	653	158.38	517	123.84	467	150.547
EcolC_0767	951	904	146.633	1228	196.718	969	208.908
EcolC_0768	732	388	81.7643	500	104.06	378	105.875
EcolC_0769	708	1074	233.999	1254	269.83	717	207.633
EcolC_0770	456	2007	678.931	1652	551.914	1315	591.252
EcolC_0771	1395	187445	20727.3	97805	10681	126020	18521.5
EcolC_0772	1155	11348	1515.59	26981	3558.79	13700	2431.92
EcolC_0773	1977	3085	240.709	4382	337.67	2164	224.42
EcolC_0774	921	651	109.035	852	140.931	462	102.847
EcolC_0775	759	776	157.711	510	102.366	534	144.248
EcolC_0776	1992	5210	403.452	7939	607.159	6761	695.878
EcolC_0777	444	10	3.47424	0	0	1	0.461773
EcolC_0778	1389	37	4.10906	9	0.987112	5	0.738039
EcolC_0779	1278	33	3.98315	15	1.78808	20	3.20856
EcolC_0780	966	44	7.02617	27	4.25807	16	3.39589
EcolC_0781	510	359	108.584	333	99.4719	162	65.1263
EcolC_0782	714	376	81.2331	303	64.6503	297	85.2844
EcolC_0783	1020	2899	438.421	2957	441.649	2616	525.834
EcolC_0784	1164	6156	815.81	11822	1547.26	8670	1527.14
EcolC_0785	1080	10375	1481.86	25560	3605.48	14191	2694.02
EcolC_0786	861	2041	365.665	2940	520.2	1332	317.185
EcolC_0787	636	198	48.0232	214	51.2605	109	35.1383
EcolC_0788	741	1051	218.79	1032	212.172	804	222.459
EcolC_0789	897	110	18.9166	53	9.00139	85	19.4284
EcolC_0790	1479	117	12.2028	53	5.45926	75	10.3969
EcolC_0791	786	19	3.72884	16	3.10116	9	2.34764
EcolC_0792	996	42	6.50479	18	2.75321	23	4.73456
EcolC_0793	2145	209	15.0301	128	9.09094	141	13.4773
EcolC_0794	894	750	129.41	342	58.2794	406	93.1108
EcolC_0795	231	17	11.3522	13	8.57349	22	19.5264
EcolC_0796	660	1554	363.204	2158	498.12	983	305.366
EcolC_0797	1233	5000	625.533	9260	1144.13	7784	1294.35
EcolC_0798	603	2712	693.77	2247	567.691	1621	551.159
EcolC_0799	330	3820	1785.63	3150	1454.2	2704	1679.98
EcolC_0800	585	1871	493.357	2068	538.544	1666	583.889
EcolC_0801	1326	3730	433.919	4952	568.936	4325	668.735
EcolC_0802	1179	3134	410.042	2836	366.453	2211	384.491
EcolC_0803	1203	2086	267.48	1814	229.72	1296	220.877
EcolC_0804	1095	5774	813.403	3409	474.285	3623	678.368
EcolC_0805	390	1095	433.105	1129	441.017	920	483.654
EcolC_0806	2874	5542	297.456	7773	412.029	8736	623.214
EcolC_0807	744	212	43.9548	230	47.0957	158	43.5407
EcolC_0808	1434	906	97.4591	1161	123.342	972	138.972
EcolC_0809	312	157	77.6226	157	76.6604	119	78.1995
EcolC_0810	660	6250	1460.76	2908	671.238	3261	1013.02
EcolC_0811	981	2224	349.711	1824	283.258	1572	328.545
EcolC_0812	267	1161	670.755	1085	619.077	679	521.399
EcolC_0813	408	660	249.532	730	272.577	270	135.68
EcolC_0814	522	1200	354.612	898	262.079	651	255.695
EcolC_0815	897	727	125.022	855	145.211	647	147.885
EcolC_0816	711	425	92.2067	501	107.348	412	118.806
EcolC_0817	1734	1590	141.446	2142	188.19	1319	155.958
EcolC_0818	1099	3022	424.17	2042	283.064	1730	322.745
EcolC_0819	1518	2437	247.644	3472	348.445	3256	439.768
EcolC_0820	549	169	47.4851	84	23.3095	113	42.2005
EcolC_0821	1449	123	13.0942	4	0.42055	17	2.40543
EcolC_0822	1920	208	16.7111	66	5.23684	93	9.931
EcolC_0823	489	58	18.2963	27	8.41165	31	12.9976
EcolC_0824	1368	213	24.018	120	13.3635	146	21.8816
EcolC_0825	1317	118	13.821	50	5.78376	69	10.7417
EcolC_0826	1401	76	8.36794	30	3.26219	40	5.85374
EcolC_0827	2871	702	37.7179	247	13.1066	245	17.4962
EcolC_0828	780	69	13.6458	22	4.29689	18	4.7314
EcolC_0829	1329	111	12.8837	28	3.20966	23	3.54825
EcolC_0830	3099	344	17.123	86	4.22769	142	9.3946
EcolC_0831	516	147	43.9451	16	4.72385	11	4.37073
EcolC_0832	771	166	33.2121	11	2.17352	20	5.31847
EcolC_0833	1626	349	33.1092	79	7.40172	91	11.4745
EcolC_0834	933	151	24.9654	59	9.63378	66	14.5035
EcolC_0835	1386	79	8.79239	12	1.319	40	5.91709
EcolC_0836	1212	112	14.2547	31	3.8966	39	6.59741
EcolC_0837	1197	118	15.2066	25	3.18179	55	9.42063
EcolC_0838	1191	82	10.6205	7	0.895391	7	1.20503
EcolC_0839	1779	537	46.5631	46	3.9392	93	10.7181
EcolC_0840	480	126	40.4923	19	6.0303	29	12.3871
EcolC_0841	879	127	22.2873	25	4.33289	31	7.23076
EcolC_0842	2298	564	37.8593	85	5.63502	141	12.58
EcolC_0843	756	861	175.681	303	61.0586	382	103.598
EcolC_0844	1623	32	3.04141	11	1.03252	17	2.14754
EcolC_0845	948	5	0.813589	5	0.803504	1	0.216273
EcolC_0846	666	5	1.15808	1	0.228745	1	0.307849
EcolC_0847	261	0	0	1	0.583695	0	0
EcolC_0848	768	7	1.40598	0	0	3	0.800887
EcolC_0850	501	5	1.53949	2	0.608161	4	1.63694
EcolC_0851	1182	19	2.47959	1	0.128887	3	0.520373
EcolC_0852	216	4	2.8566	2	1.4106	0	0
EcolC_0853	333	25	11.5808	8	3.65992	5	3.07849
EcolC_0855	698	22	4.86195	5	1.09129	12	3.52482
EcolC_0857	195	0	0	0	0	0	0
EcolC_0858	432	1	0.357075	0	0	2	0.9492
EcolC_0859	633	13	3.16798	3	0.722011	1	0.323898
EcolC_0860	375	4	1.6454	0	0	0	0
EcolC_0861	219	2	1.40873	1	0.695636	8	7.48958
EcolC_0862	1377	23	2.57654	7	0.774445	10	1.48894
EcolC_0863	492	9	2.82176	1	0.309643	4	1.66689
EcolC_0864	447	20	6.90185	2	0.68163	11	5.04541
EcolC_0865	237	2	1.30174	0	0	2	1.73019
EcolC_0866	426	13	4.70736	1	0.357616	4	1.92514
EcolC_0867	483	19	6.06806	4	1.26165	2	0.848974
EcolC_0868	810	110	20.9484	11	2.06887	9	2.27808
EcolC_0869	633	8	1.94953	0	0	2	0.647795
EcolC_0870	1230	75	9.40588	51	6.31672	25	4.16722
EcolC_0871	1182	1124	146.687	59	7.60433	155	26.886
EcolC_0872	837	60	11.0578	31	5.64238	23	5.63396
EcolC_0873	762	134	27.1265	63	12.5954	66	17.7583
EcolC_0874	1419	877	95.3368	435	46.7017	533	77.0116
EcolC_0875	693	229	50.9736	96	21.104	103	30.473
EcolC_0876	936	228	37.5753	115	18.7175	92	20.1522
EcolC_0877	1263	499	60.9453	542	65.3766	202	32.7914
EcolC_0878	1032	1784	266.66	1169	172.568	1104	219.331
EcolC_0879	2160	724	51.7045	382	26.9424	421	39.9613
EcolC_0880	1194	655	84.6214	388	49.5055	353	60.6152
EcolC_0881	1041	849	125.806	878	128.49	641	126.246
EcolC_0882	219	319	224.693	212	147.475	177	165.707
EcolC_0883	714	856	184.935	463	98.7891	439	126.06
EcolC_0884	690	359	80.258	205	45.2617	173	51.4054
EcolC_0885	531	1661	482.523	1289	369.815	930	359.087
EcolC_0886	2247	2163	148.49	3041	206.177	2019	184.223
EcolC_0887	876	628	110.586	370	64.3463	326	76.3001
EcolC_0888	795	753	146.107	645	123.6	385	99.2899
EcolC_0889	471	13	4.25761	6	1.94069	11	4.78832
EcolC_0890	564	42	11.4872	24	6.48274	28	10.1787
EcolC_0891	408	25	9.45199	11	4.10732	9	4.52266
EcolC_0892	324	34	16.1874	20	9.40397	14	8.8592
EcolC_0893	3369	1315	60.2099	1133	51.2336	1183	71.9938
EcolC_0894	2889	1236	65.9955	1058	55.791	908	64.4391
EcolC_0895	3543	1719	74.8424	2207	94.8981	1597	92.4156
EcolC_0896	1827	836	70.5848	1038	86.5536	736	82.5944
EcolC_0897	1332	405	46.9023	1933	221.082	1541	237.197
EcolC_0898	1254	1168	143.677	432	52.4823	714	116.738
EcolC_0899	1098	1530	214.947	948	131.532	1117	208.575
EcolC_0900	807	328	62.6965	195	36.8118	344	87.3969
EcolC_0901	444	401	139.317	513	176.019	243	112.211
EcolC_0902	1206	2214	283.187	1909	241.149	1491	253.479
EcolC_0903	228	503	340.311	957	639.445	278	249.989
EcolC_0904	918	383	64.3575	364	60.4067	371	82.8596
EcolC_0905	396	108	42.0699	105	40.3943	78	40.3841
EcolC_0906	1101	664	93.0302	655	90.6317	463	86.2194
EcolC_0907	732	229	48.2578	55	11.4466	77	21.5671
EcolC_0908	423	83	30.2678	46	16.567	35	16.9644
EcolC_0909	1419	183	19.8935	35	3.75761	59	8.52474
EcolC_0910	1776	393	34.1344	79	6.77658	131	15.1231
EcolC_0911	1317	134	15.695	8	0.925402	34	5.29303
EcolC_0912	648	83	19.7582	10	2.35099	18	5.6952
EcolC_0913	1152	1274	170.593	112	14.8113	328	58.3758
EcolC_0914	756	288	58.7643	56	11.2848	138	37.4256
EcolC_0915	1368	433	48.8253	226	25.168	328	49.1586
EcolC_0916	1290	910	108.817	389	45.9395	518	82.3287
EcolC_0917	1365	2250	254.269	4660	520.091	3116	468.033
EcolC_0918	849	673	122.279	471	84.5161	437	105.532
EcolC_0919	546	860	242.968	531	148.159	613	230.186
EcolC_0920	330	136	63.5723	32	14.7728	38	23.6092
EcolC_0921	783	281	55.3589	124	24.126	123	32.2073
EcolC_0922	450	698	239.269	771	261.017	481	219.151
EcolC_0923	1353	66	7.5247	26	2.92753	44	6.66755
EcolC_0924	1341	119	13.6887	73	8.29317	97	14.8304
EcolC_0925	1341	221	25.4218	277	31.4686	225	34.4005
EcolC_0926	2757	748	41.8512	538	29.7284	472	35.1008
EcolC_0927	1302	682	80.801	495	57.9189	525	82.6722
EcolC_0928	2235	1984	136.933	1836	125.147	1692	155.215
EcolC_0929	249	79	48.9408	93	56.8997	50	41.1701
EcolC_0930	312	99	48.9467	97	47.3635	55	36.1426
EcolC_0931	792	678	132.053	686	131.955	317	82.0626
EcolC_0932	1638	4296	404.57	6739	626.769	4815	602.69
EcolC_0933	1299	4202	498.988	40303	4726.66	10580	1669.89
EcolC_0934	873	7	1.23688	5	0.872533	6	1.40912
EcolC_0935	672	1726	396.2	1305	295.847	1117	340.797
EcolC_0936	1113	16	2.21752	6	0.821263	16	2.94738
EcolC_0937	1479	99	10.3255	26	2.67813	40	5.54502
EcolC_0938	1278	50	6.03507	7	0.834437	4	0.641712
EcolC_0939	786	13	2.55131	2	0.387645	3	0.782546
EcolC_0940	1455	66	6.9972	16	1.67526	21	2.95915
EcolC_0941	1338	25	2.88222	22	2.50491	12	1.83881
EcolC_0942	780	29	5.73517	20	3.90626	19	4.99425
EcolC_0943	861	60	10.7496	21	3.71572	35	8.33444
EcolC_0944	576	43	11.5157	52	13.7533	26	9.2547
EcolC_0945	261	9	5.31919	11	6.42064	1	0.785545
EcolC_0946	1272	434	52.6315	196	23.4744	189	30.4639
EcolC_0947	366	245	103.259	89	37.0455	101	56.5785
EcolC_0948	1800	33702	2888.19	27043	2288.8	17784	2025.67
EcolC_0949	1713	22381	2015.42	22870	2033.93	13131	1571.64
EcolC_0950	735	8418	1766.71	7859	1628.94	3329	928.62
EcolC_0951	2667	238	13.7657	69	3.94142	133	10.2245
EcolC_0952	1509	19	1.94226	7	0.7067	10	1.3587
EcolC_0953	483	9	2.87434	13	4.10036	4	1.69795
EcolC_0954	1092	82	11.5834	32	4.4643	43	8.07341
EcolC_0955	675	60	13.7117	40	9.02781	26	7.89734
EcolC_0956	600	28	7.19863	23	5.83987	21	7.17595
EcolC_0957	918	105	17.6437	84	13.94	68	15.1872
EcolC_0958	285	22	11.9075	12	6.4145	21	15.1073
EcolC_0959	1038	747	111.011	673	98.7743	767	151.499
EcolC_0960	909	13434	2279.74	11972	2006.45	7447	1679.69
EcolC_0961	1428	18280	1974.65	17650	1882.97	10448	1500.09
EcolC_0962	606	3158	803.864	2640	663.678	1274	431.031
EcolC_0963	324	938	446.582	454	213.47	299	189.207
EcolC_0964	312	498	246.217	294	143.555	228	149.828
EcolC_0965	711	396	85.915	361	77.3506	283	81.6071
EcolC_0966	480	173	55.5966	204	64.7463	191	81.5837
EcolC_0967	1050	640	94.023	615	89.2302	626	122.235
EcolC_0968	762	557	112.757	444	88.7676	321	86.3697
EcolC_0969	627	492	121.043	479	116.384	412	134.723
EcolC_0970	1140	7281	985.211	2941	393.022	6066	1090.96
EcolC_0971	993	12416	1928.75	5484	841.346	7409	1529.75
EcolC_0972	1365	153	17.2903	88	9.82147	110	16.5223
EcolC_0973	777	50	9.92641	35	6.86236	46	12.138
EcolC_0974	639	27	6.51788	32	7.62914	36	11.5508
EcolC_0975	1263	156	19.053	98	11.8209	150	24.35
EcolC_0976	909	40	6.78796	26	4.35748	36	8.11989
EcolC_0977	768	423	84.9615	245	48.5994	318	84.8941
EcolC_0978	698	41	9.06091	36	7.8573	43	12.6306
EcolC_0979	2562	991	59.6675	918	54.5871	1077	86.1882
EcolC_0980	354	38	16.5586	22	9.46773	14	8.10842
EcolC_0981	2079	435	32.2759	587	43.014	605	59.664
EcolC_0982	1011	1297	197.894	1826	275.154	1905	386.327
EcolC_0983	1122	1233	169.517	1515	205.706	1919	350.666
EcolC_0984	273	86	48.5936	125	69.7547	27	20.2774
EcolC_0985	873	1081	191.009	1292	225.463	1354	317.992
EcolC_0986	351	201	88.3349	139	60.3301	62	36.2156
EcolC_0987	462	1534	512.185	718	236.76	584	259.169
EcolC_0988	612	2029	511.415	1160	288.757	1024	343.052
EcolC_0989	1827	4647	392.353	3239	270.084	3236	363.146
EcolC_0990	924	2297	383.471	2019	332.882	1623	360.129
EcolC_0991	1710	6177	557.217	5071	451.777	4767	571.558
EcolC_0992	543	1432	406.805	975	273.546	696	262.797
EcolC_0993	768	2597	521.62	1402	278.108	1170	312.346
EcolC_0994	411	1267	475.53	672	249.089	395	197.046
EcolC_0995	471	2216	725.758	1167	377.465	764	332.571
EcolC_0996	1425	414	44.8155	213	22.7715	160	23.0206
EcolC_0997	1458	130	13.754	53	5.53789	82	11.531
EcolC_0998	1014	286	43.5082	84	12.6202	239	48.3249
EcolC_0999	528	2804	819.195	1031	297.475	870	337.829
EcolC_1000	2253	3158	216.219	3082	208.4	2635	239.79
EcolC_1001	1134	108	14.6911	99	13.2999	112	20.2496
EcolC_1002	1440	69	7.39145	34	3.59702	74	10.5361
EcolC_1003	1515	217	22.0948	205	20.6142	304	41.1408
EcolC_1004	966	158	25.2303	114	17.9785	155	32.8977
EcolC_1005	774	78	15.5452	57	11.2192	81	21.4563
EcolC_1006	360	30	12.8547	28	11.849	19	10.8209
EcolC_1007	780	54	10.6793	48	9.37504	40	10.5142
EcolC_1008	372	1	0.414668	3	1.22858	0	0
EcolC_1009	960	27	4.33846	11	1.74561	14	2.98998
EcolC_1010	564	6	1.64103	5	1.35057	5	1.81762
EcolC_1011	1086	459	65.1968	291	40.8215	266	50.2184
EcolC_1012	498	160	49.5603	190	58.1233	133	54.7562
EcolC_1013	1062	4322	627.774	5415	776.784	2415	466.234
EcolC_1014	501	48	14.7791	82	24.9346	55	22.508
EcolC_1015	2631	6758	396.224	13810	799.648	8754	682.177
EcolC_1016	186	2199	1823.71	3137	2569.38	1374	1514.56
EcolC_1017	567	402	109.367	247	66.3652	234	84.6144
EcolC_1018	429	267	96.0057	239	84.8725	229	109.443
EcolC_1019	1557	2420	239.756	2741	268.193	1650	217.273
EcolC_1020	516	1180	352.757	2061	608.492	885	351.645
EcolC_1021	1539	378	37.8875	498	49.2966	239	31.8398
EcolC_1022	1173	406	53.3914	1059	137.538	265	46.319
EcolC_1023	531	0	0	0	0	0	0
EcolC_1024	336	0	0	0	0	0	0
EcolC_1025	738	0	0	0	0	0	0
EcolC_1026	1185	1	0.130174	1	0.128561	0	0
EcolC_1027	993	0	0	0	0	0	0
EcolC_1028	1065	0	0	0	0	0	0
EcolC_1029	1203	4220	541.116	4521	572.526	1386	236.216
EcolC_1030	960	52	8.35556	17	2.69776	24	5.12568
EcolC_1031	2106	186	13.6238	94	6.79979	125	12.1692
EcolC_1032	411	24	9.00767	14	5.18934	9	4.48965
EcolC_1033	246	18	11.2871	6	3.71572	9	7.50099
EcolC_1034	330	2099	981.164	6218	2870.54	939	583.395
EcolC_1035	345	243	108.65	94	41.5083	221	131.336
EcolC_1036	450	1351	463.112	328	111.042	320	145.797
EcolC_1037	405	240	91.4112	126	47.396	136	68.8486
EcolC_1038	525	308	90.4971	136	39.4644	144	56.236
EcolC_1039	300	177	91.0113	45	22.8516	45	30.7541
EcolC_1040	159	262	254.184	174	166.716	31	39.9738
EcolC_1041	450	1862	638.279	2586	875.472	755	343.99
EcolC_1042	663	364	84.6898	191	43.888	135	41.7476
EcolC_1043	1401	81	8.91846	52	5.65446	27	3.95127
EcolC_1044	1281	163	19.6283	234	27.8287	151	24.1679
EcolC_1045	1449	159	16.9267	253	26.5998	173	24.4787
EcolC_1046	1269	219	26.6211	110	13.2056	164	26.4968
EcolC_1047	978	13	2.05044	3	0.467314	16	3.35423
EcolC_1048	1842	45	3.76848	13	1.07518	55	6.12187
EcolC_1051	144	8	8.5698	1	1.05795	6	8.5428
EcolC_1052	4581	527	17.7457	293	9.74392	360	16.1122
EcolC_1053	2334	26	1.71837	18	1.17489	11	0.96628
EcolC_1054	321	0	0	0	0	0	0
EcolC_1055	456	3	1.01484	0	0	3	1.34886
EcolC_1056	288	0	0	0	0	0	0
EcolC_1057	591	0	0	0	0	0	0
EcolC_1058	267	3	1.73322	4	2.28231	4	3.07157
EcolC_1059	735	24	5.03694	7	1.4509	10	2.78948
EcolC_1060	501	22	6.77373	13	3.95305	15	6.13854
EcolC_1061	573	8	2.15367	9	2.39284	17	6.08283
EcolC_1062	1704	145	13.1263	204	18.2384	197	23.7033
EcolC_1063	1197	280	36.0834	141	17.9453	123	21.068
EcolC_1064	483	847	270.508	645	203.441	438	185.925
EcolC_1065	477	1401	453.068	717	228.996	705	303.028
EcolC_1066	291	283	150.016	136	71.1987	48	33.8189
EcolC_1067	342	1201	541.702	856	381.306	311	186.443
EcolC_1068	1662	444	41.2093	302	27.6823	292	36.0216
EcolC_1069	879	471	82.6562	317	54.941	425	99.1314
EcolC_1070	594	4475	1162.12	9282	2380.57	2609	900.532
EcolC_1071	1242	439	54.5238	554	67.9539	479	79.0725
EcolC_1072	867	796	141.624	302	53.0657	419	99.0846
EcolC_1073	1362	6152	696.759	4230	473.14	4065	611.92
EcolC_1074	249	2366	1465.75	1983	1213.25	1118	920.564
EcolC_1075	549	6090	1711.15	5489	1523.17	3809	1422.49
EcolC_1076	768	7770	1560.64	8135	1613.7	5435	1450.94
EcolC_1077	348	2977	1319.6	3544	1551.46	1636	963.863
EcolC_1078	483	59	18.8429	64	20.1864	26	11.0367
EcolC_1079	1227	178	22.3779	110	13.6576	97	16.2083
EcolC_1080	519	161	47.8522	89	26.1246	52	20.5422
EcolC_1081	366	112	47.2041	11	4.57865	17	9.52312
EcolC_1082	1071	1618	233.041	1892	269.127	894	171.143
EcolC_1083	1122	1003	137.896	1022	138.766	720	131.568
EcolC_1084	1161	2193	291.373	1511	198.271	1939	342.418
EcolC_1085	351	11776	5175.28	3590	1558.17	4710	2751.22
EcolC_1086	738	2972	621.206	2267	467.974	1345	373.661
EcolC_1087	981	1070	168.251	1062	164.923	749	156.54
EcolC_1088	732	548	115.482	709	147.558	439	122.96
EcolC_1089	2574	13107	785.485	60188	3562.28	20651	1644.92
EcolC_1090	1299	147	17.4563	79	9.26497	108	17.0461
EcolC_1091	324	34	16.1874	31	14.5762	14	8.8592
EcolC_1092	1356	2457	279.504	788	88.5305	1026	155.131
EcolC_1093	2661	2989	173.27	716	40.9916	943	72.6571
EcolC_1094	699	253	55.8324	122	26.5894	199	58.3697
EcolC_1095	420	1109	407.31	356	129.13	257	125.457
EcolC_1096	1038	1018	151.284	813	119.322	784	154.857
EcolC_1097	690	634	141.737	566	124.967	387	114.993
EcolC_1098	384	148780	59766.3	97941	38856.1	72381	38646
EcolC_1099	588	899	235.844	514	133.172	494	172.251
EcolC_1100	882	339	59.289	220	37.9997	295	68.5748
EcolC_1101	1335	751	86.7764	478	54.5473	661	101.515
EcolC_1102	738	208	43.4761	93	19.1979	168	46.6728
EcolC_1103	1623	1520	144.467	1363	127.939	1702	215.007
EcolC_1104	576	2316	620.239	8446	2233.85	2596	924.046
EcolC_1105	651	6544	1550.62	9482	2218.94	4096	1290
EcolC_1106	957	1701	274.18	1786	284.312	1215	260.301
EcolC_1107	480	736	236.526	864	274.22	624	266.535
EcolC_1108	1800	2684	230.013	2392	202.449	2365	269.383
EcolC_1109	975	1336	211.371	1451	226.72	1038	218.275
EcolC_1110	681	1727	391.191	891	199.323	878	264.337
EcolC_1111	906	2202	374.915	1590	267.359	1568	354.837
EcolC_1112	729	296	62.6336	417	87.1435	280	78.7484
EcolC_1113	732	606	127.704	690	143.603	519	145.368
EcolC_1114	381	96	38.8678	113	45.1835	83	44.6647
EcolC_1115	261	83	49.0547	13	7.58803	29	22.7808
EcolC_1116	849	188	34.1581	100	17.944	136	32.843
EcolC_1117	636	2204	534.562	1541	369.124	2173	700.509
EcolC_1118	504	669	204.757	583	176.224	593	241.232
EcolC_1119	1557	317	31.4061	124	12.1328	170	22.3858
EcolC_1120	3888	10018	397.464	8519	333.802	12479	658.059
EcolC_1121	1428	1334	144.102	722	77.0256	679	97.4884
EcolC_1122	714	475	102.622	393	83.8534	312	89.5917
EcolC_1123	1335	545	62.9736	563	64.2471	519	79.7072
EcolC_1124	339	289	131.505	218	97.9677	108	65.3184
EcolC_1125	1191	238	30.8254	114	14.5821	161	27.7157
EcolC_1126	1254	7395	909.67	18350	2229.28	11210	1832.82
EcolC_1127	1194	171	22.092	89	11.3556	106	18.2017
EcolC_1128	3282	102	4.79407	43	1.99598	75	4.68526
EcolC_1129	984	25	3.91912	8	1.23857	3	0.625083
EcolC_1130	1512	77	7.85565	40	4.03027	32	4.3392
EcolC_1131	999	31	4.78674	15	2.28745	9	1.84709
EcolC_1132	1062	88	12.7821	47	6.74217	41	7.91536
EcolC_1133	873	82	14.4891	61	10.6449	48	11.273
EcolC_1134	423	110	40.114	245	88.2373	69	33.4441
EcolC_1135	1203	84	10.771	46	5.8253	67	11.4188
EcolC_1136	813	35	6.6408	24	4.49725	20	5.04372
EcolC_1137	321	4	1.9222	3	1.42378	2	1.27743
EcolC_1138	519	13	3.86384	6	1.76121	8	3.16034
EcolC_1139	1362	26	2.94469	22	2.46077	21	3.16121
EcolC_1140	891	300	51.9382	53	9.06201	85	19.5593
EcolC_1141	1140	538	72.7982	186	24.8562	276	49.6382
EcolC_1142	1281	321	38.6544	220	26.1637	179	28.6494
EcolC_1143	855	108	19.485	39	6.94904	66	15.8267
EcolC_1144	804	851	163.274	274	51.9183	256	65.2823
EcolC_1145	741	5264	1095.82	2721	559.418	3549	981.972
EcolC_1146	489	3088	974.118	1958	610	1951	818.012
EcolC_1147	1215	3180	403.733	3864	484.493	2877	485.484
EcolC_1148	387	950	378.666	1192	469.236	654	346.48
EcolC_1149	324	1275	607.028	1692	795.576	713	451.186
EcolC_1150	516	513	153.36	573	169.173	293	116.42
EcolC_1151	1851	3644	303.679	3099	255.059	2608	288.877
EcolC_1152	336	264	121.201	305	138.289	148	90.3096
EcolC_1153	201	131	100.535	142	107.626	23	23.4608
EcolC_1154	1284	1373	164.949	1582	187.701	1355	216.364
EcolC_1155	777	469	93.1097	396	77.6427	233	61.4818
EcolC_1156	846	1123	204.764	2444	440.106	1917	464.583
EcolC_1157	4962	3179	98.8273	3299	101.287	2522	104.208
EcolC_1158	2313	451	30.0777	459	30.2318	264	23.4013
EcolC_1159	432	171	61.0598	108	38.0861	135	64.071
EcolC_1160	1155	1041	139.031	432	56.9807	546	96.9219
EcolC_1161	1014	3343	508.559	2645	397.387	2069	418.344
EcolC_1162	1119	4317	595.107	5129	698.279	3526	646.046
EcolC_1163	1275	3542	428.53	3488	416.766	2905	467.14
EcolC_1164	621	993	246.661	1172	287.516	898	296.48
EcolC_1165	1179	3152	412.397	3693	477.19	2306	401.012
EcolC_1166	1473	1476	154.571	1595	164.962	1339	186.376
EcolC_1167	216	100	71.415	96	67.7086	13	12.3396
EcolC_1168	1371	4430	498.436	2109	234.35	1689	252.583
EcolC_1169	1467	5096	535.849	7194	747.079	7596	1061.61
EcolC_1170	1578	5115	500.014	10699	1032.91	6717	872.73
EcolC_1171	540	52	14.8543	24	6.77086	19	7.21392
EcolC_1172	516	45	13.4526	3	0.885723	14	5.56275
EcolC_1173	2244	219	15.0544	78	5.29539	120	10.964
EcolC_1174	1542	1197	119.744	1529	151.06	1372	182.424
EcolC_1175	2067	2059	153.659	2306	169.959	2906	288.248
EcolC_1176	639	653	157.636	571	136.132	559	179.359
EcolC_1177	1038	2353	349.678	1325	194.466	2485	490.841
EcolC_1178	627	644	158.439	559	135.822	381	124.586
EcolC_1179	1290	205	24.5136	220	25.9812	165	26.2244
EcolC_1180	747	2609	538.762	813	165.804	1284	352.416
EcolC_1181	360	616	263.95	466	197.201	277	157.757
EcolC_1182	1464	1730	182.284	1300	135.278	1250	175.057
EcolC_1183	1062	1284	186.502	737	105.723	1274	245.955
EcolC_1184	849	144	26.1636	68	12.2019	115	27.7716
EcolC_1185	2013	181	13.87	82	6.20578	157	15.9907
EcolC_1186	414	8	2.9808	8	2.94385	14	6.93329
EcolC_1187	759	71	14.4298	42	8.43012	36	9.72461
EcolC_1188	540	37	10.5694	25	7.05298	18	6.83424
EcolC_1189	1668	145	13.4096	106	9.68135	129	15.8564
EcolC_1190	1581	130	12.684	78	7.51604	90	11.6714
EcolC_1191	651	14	3.31734	5	1.17008	3	0.944826
EcolC_1192	1353	38	4.3324	14	1.57636	16	2.42456
EcolC_1194	2019	95	7.25823	62	4.67823	94	9.54559
EcolC_1195	618	24	5.99054	12	2.95814	13	4.31287
EcolC_1196	471	554	181.44	379	122.587	210	91.4134
EcolC_1197	573	631	169.87	364	96.7772	397	142.052
EcolC_1198	879	6349	1114.19	6057	1049.77	5708	1331.39
EcolC_1199	1035	5523	823.148	6237	918.04	4896	969.868
EcolC_1200	714	1410	304.624	3060	652.904	2826	811.494
EcolC_1201	864	951	169.789	1147	202.244	763	181.06
EcolC_1202	2016	649	49.6589	1144	86.4494	730	74.241
EcolC_1203	699	585	129.099	946	206.177	484	141.964
EcolC_1204	201	159	122.024	195	147.797	64	65.2823
EcolC_1205	1128	843	115.282	646	87.2468	500	90.8808
EcolC_1206	357	100	43.2091	113	48.221	62	35.607
EcolC_1207	3114	1565	77.5245	654	31.9952	531	34.9613
EcolC_1208	1701	1493	135.394	986	88.3078	969	116.797
EcolC_1209	1980	480	37.3955	347	26.6987	325	33.6534
EcolC_1210	576	265	70.9687	255	67.4441	279	99.31
EcolC_1211	1044	752	111.112	333	48.5926	836	164.179
EcolC_1212	2004	1995	153.564	5031	382.457	1857	189.988
EcolC_1213	951	750	121.653	1743	279.218	611	131.726
EcolC_1214	2280	1425	96.4103	664	44.3669	1364	122.657
EcolC_1215	336	20	9.18193	0	0	1	0.6102
EcolC_1216	480	17	5.46325	1	0.317384	2	0.85428
EcolC_1217	702	39	8.5698	8	1.73612	8	2.33649
EcolC_1218	810	57	10.8551	9	1.69271	20	5.0624
EcolC_1219	1017	65	9.85906	28	4.19434	17	3.4272
EcolC_1220	336	59	27.0867	27	12.242	19	11.5938
EcolC_1221	288	2	1.07123	1	0.528973	2	1.4238
EcolC_1222	1404	17	1.86778	5	0.542537	5	0.730154
EcolC_1223	837	13	2.39586	6	1.09207	7	1.71468
EcolC_1224	1188	49	6.36243	27	3.46237	29	5.00487
EcolC_1225	1227	44	5.53161	35	4.3456	52	8.68901
EcolC_1226	1404	36	3.95529	41	4.4488	40	5.84123
EcolC_1227	603	3464	886.143	4285	1082.58	8604	2925.46
EcolC_1228	783	105	20.6857	71	13.8141	48	12.5687
EcolC_1229	477	79	25.5477	19	6.06822	32	13.7544
EcolC_1230	2181	147	10.3969	107	7.47402	158	14.853
EcolC_1231	231	12	8.01332	11	7.25449	8	7.10051
EcolC_1232	330	9	4.20699	4	1.8466	8	4.97035
EcolC_1233	543	72	20.4539	28	7.85569	25	9.43956
EcolC_1234	264	4	2.33722	4	2.30825	2	1.55324
EcolC_1235	396	7	2.72675	6	2.30825	9	4.65971
EcolC_1236	330	28	13.0884	5	2.30825	25	15.5324
EcolC_1237	1206	142	18.1629	82	10.3584	128	21.7608
EcolC_1238	1362	53	6.00264	39	4.36228	26	3.91388
EcolC_1239	888	29	5.03765	28	4.80365	35	8.08102
EcolC_1240	660	42	9.81632	35	8.07887	29	9.00877
EcolC_1241	501	43	13.2396	35	10.6428	21	8.59395
EcolC_1242	1053	124	18.165	88	12.7315	79	15.3819
EcolC_1243	900	524	89.8115	449	76.0029	320	72.8985
EcolC_1244	870	731	129.611	759	132.907	877	206.677
EcolC_1245	426	247	89.4397	137	48.9934	151	72.6739
EcolC_1246	450	233	79.8705	149	50.4429	146	66.5199
EcolC_1247	576	487	130.422	416	110.026	240	85.428
EcolC_1248	900	959	164.369	1441	243.92	640	145.797
EcolC_1249	1305	177	20.9221	64	7.47129	103	16.1822
EcolC_1250	1425	276	29.877	140	14.9672	149	21.4379
EcolC_1251	897	334	57.4377	112	19.0218	143	32.6855
EcolC_1252	858	115	20.6754	25	4.43894	59	14.0986
EcolC_1253	792	2627	511.656	769	147.92	1382	357.762
EcolC_1254	1017	13363	2026.87	5263	788.386	5407	1090.05
EcolC_1255	834	8561	1583.44	4113	751.31	2767	680.228
EcolC_1256	876	9047	1593.1	5009	871.11	2373	555.399
EcolC_1257	1098	19391	2724.21	12348	1713.25	5202	971.358
EcolC_1258	912	2586	437.398	1949	325.569	1287	289.331
EcolC_1259	369	187	78.1733	189	78.03	94	52.2291
EcolC_1260	852	383	69.343	989	176.841	555	133.556
EcolC_1261	510	13311	4026.09	16527	4936.85	10619	4268.99
EcolC_1262	1728	10255	915.451	13445	1185.34	15208	1804.43
EcolC_1263	258	3240	1937.17	3322	1961.58	3672	2918.06
EcolC_1264	972	45444	7211.96	49433	7747.77	26237	5534.26
EcolC_1265	762	574	116.198	264	52.7807	398	107.088
EcolC_1266	987	5740	897.094	3030	467.683	2571	534.068
EcolC_1267	2016	1442	110.336	1463	110.555	1201	122.142
EcolC_1268	219	63	44.3751	103	71.6505	13	12.1706
EcolC_1269	999	676	104.382	687	104.765	523	107.337
EcolC_1270	927	174	28.9543	100	16.4341	128	28.3101
EcolC_1271	342	16	7.21667	5	2.22726	13	7.79343
EcolC_1272	1416	3157	343.918	4874	524.383	2362	342.001
EcolC_1273	393	454	178.2	174	67.4502	135	70.4292
EcolC_1274	360	452	193.677	101	42.741	137	78.0242
EcolC_1275	2190	658	46.3474	364	25.3212	432	40.4437
EcolC_1276	1113	20	2.7719	12	1.64253	13	2.39475
EcolC_1277	1203	595	76.2947	522	66.1045	838	142.82
EcolC_1278	1239	768	95.6166	810	99.5956	3410	564.28
EcolC_1279	327	215	101.422	108	50.3156	248	155.495
EcolC_1280	1257	925	113.514	417	50.539	889	145.003
EcolC_1281	966	180257	28784.5	3066	483.528	124696	26465.9
EcolC_1282	327	329	155.2	4	1.86354	262	164.273
EcolC_1283	1248	298	36.8337	18	2.19727	214	35.1569
EcolC_1284	1086	109	15.4825	20	2.8056	88	16.6136
EcolC_1285	1038	77	11.4429	23	3.37564	81	15.9992
EcolC_1286	2496	259	16.0066	91	5.55422	236	19.3856
EcolC_1287	858	208	37.3955	207	36.7544	127	30.3478
EcolC_1288	735	157	32.95	174	36.0652	142	39.6107
EcolC_1289	1680	502	46.0933	575	52.1417	406	49.5482
EcolC_1290	1239	551	68.5999	536	65.9052	393	65.0328
EcolC_1291	921	7019	1175.6	7439	1230.5	3379	752.211
EcolC_1292	243	254	161.239	207	129.775	140	118.123
EcolC_1293	276	26	14.5314	10	5.51972	8	5.94282
EcolC_1294	633	69	16.8147	7	1.68469	11	3.56287
EcolC_1295	1251	25	3.08266	5	0.60889	8	1.31112
EcolC_1296	1695	32	2.91222	11	0.988665	7	0.84672
EcolC_1297	945	20	3.26469	4	0.644844	10	2.1696
EcolC_1298	1146	33	4.44194	17	2.25991	12	2.14688
EcolC_1299	3594	102	4.37789	44	1.86509	57	3.25168
EcolC_1300	615	36	9.02964	11	2.72486	9	3.0004
EcolC_1301	1164	5	0.662613	7	0.91616	5	0.880701
EcolC_1302	1539	12	1.20278	3	0.296967	8	1.06577
EcolC_1303	1329	147	17.0622	112	12.8386	119	18.3583
EcolC_1304	1338	72	8.30079	29	3.30193	26	3.98408
EcolC_1305	936	112	18.458	67	10.905	91	19.9332
EcolC_1306	933	148	24.4694	71	11.5932	82	18.0195
EcolC_1307	756	555	113.244	304	61.2601	443	120.142
EcolC_1308	1059	13	1.89361	3	0.43157	10	1.93604
EcolC_1309	1341	195	22.431	161	18.2904	174	26.6031
EcolC_1310	285	1971	1066.8	4432	2369.09	1765	1269.73
EcolC_1311	1311	129	15.1785	69	8.01812	72	11.2601
EcolC_1312	2145	302	21.7182	112	7.95458	122	11.6612
EcolC_1313	486	2263	718.276	1376	431.329	1015	428.195
EcolC_1314	564	34	9.29914	8	2.16091	25	9.08808
EcolC_1315	2646	424	24.7183	175	10.0757	262	20.3013
EcolC_1316	753	57	11.6768	26	5.26023	38	10.3467
EcolC_1317	510	26	7.86405	24	7.16914	19	7.63827
EcolC_1318	489	35	11.0408	24	7.47702	24	10.0627
EcolC_1319	540	186	53.1328	103	29.0583	106	40.2461
EcolC_1320	858	666	119.737	371	65.8738	378	90.3266
EcolC_1321	552	524	146.432	326	89.9715	355	131.856
EcolC_1322	933	749	123.835	447	72.9881	399	87.6804
EcolC_1323	1086	1340	190.335	1043	146.312	871	164.437
EcolC_1324	825	536	100.22	553	102.117	336	83.502
EcolC_1325	810	574	109.313	648	121.875	276	69.8611
EcolC_1326	549	495	139.084	556	154.287	256	95.6046
EcolC_1327	279	242	133.799	290	158.351	104	76.4259
EcolC_1328	2007	2160	166.016	2608	197.964	2140	218.614
EcolC_1329	1221	24311	3071.36	17974	2242.62	12844	2156.73
EcolC_1330	1179	304	39.7743	179	23.1295	251	43.6487
EcolC_1331	996	246	38.0995	137	20.955	252	51.8743
EcolC_1332	1137	1443	195.771	1168	156.498	1167	210.437
EcolC_1333	1014	585	88.9941	622	93.4499	605	122.329
EcolC_1334	813	199	37.7577	233	43.6608	227	57.2462
EcolC_1335	660	244	57.0281	194	44.78	199	61.8188
EcolC_1336	915	3459	583.14	2846	473.849	2667	597.604
EcolC_1337	1269	483	58.7122	710	85.236	465	75.1281
EcolC_1338	663	740	172.172	682	156.71	566	175.031
EcolC_1339	489	946	298.418	947	295.031	1341	562.252
EcolC_1340	1518	1298	131.9	1354	135.886	2992	404.111
EcolC_1341	570	248	67.1151	140	37.4179	247	88.8451
EcolC_1342	783	160	31.5211	92	17.9	66	17.282
EcolC_1343	783	1225	241.333	2716	528.438	3102	812.253
EcolC_1344	687	762	171.097	1529	339.06	1239	369.765
EcolC_1345	717	419	90.1443	676	143.633	662	189.3
EcolC_1346	774	712	141.9	1215	239.145	587	155.492
EcolC_1347	891	198	34.2792	138	23.5954	65	14.9571
EcolC_1348	894	783	135.104	295	50.2702	234	53.6648
EcolC_1349	363	165	70.1165	66	27.699	74	41.7962
EcolC_1350	648	109	25.9475	101	23.745	74	23.4136
EcolC_1351	645	224	53.5712	163	38.4994	130	41.3233
EcolC_1352	552	678	189.467	585	161.452	448	166.399
EcolC_1353	543	580	164.767	526	147.575	306	115.54
EcolC_1354	1479	419	43.7008	983	101.254	1254	173.836
EcolC_1355	2145	11647	837.587	21625	1535.87	16709	1597.11
EcolC_1356	1203	10567	1354.97	9288	1176.2	8583	1462.8
EcolC_1357	456	2371	802.066	1614	539.219	1434	644.756
EcolC_1358	495	439	136.805	1052	323.77	457	189.288
EcolC_1359	651	1182	280.078	4353	1018.67	1010	318.091
EcolC_1360	1833	894	75.2347	759	63.082	620	69.3491
EcolC_1361	600	279	71.7292	369	93.6918	184	62.875
EcolC_1362	1218	1759	222.773	2028	253.657	2100	353.495
EcolC_1363	939	23470	3855.59	1163	188.686	2519	550.014
EcolC_1364	444	1657	575.682	1020	349.98	1134	523.65
EcolC_1365	663	1338	311.305	973	223.576	862	266.566
EcolC_1366	1803	2290	195.922	2338	197.549	1964	223.335
EcolC_1367	501	460	141.633	423	128.626	304	124.408
EcolC_1368	1338	1446	166.708	1578	179.671	1427	218.665
EcolC_1369	2727	2409	136.268	2791	155.92	2702	203.148
EcolC_1370	978	627	98.8944	751	116.984	732	153.456
EcolC_1371	543	272	77.2702	319	89.4988	125	47.1978
EcolC_1372	555	284	78.9348	329	90.3086	315	116.367
EcolC_1373	303	69	35.1277	84	42.2341	26	17.5931
EcolC_1374	1842	1689	141.444	1913	158.216	2246	249.995
EcolC_1375	1530	1103	111.206	1311	130.538	1209	162.012
EcolC_1376	1458	1982	209.696	2018	210.858	1656	232.87
EcolC_1377	504	27	8.26374	12	3.62725	17	6.9156
EcolC_1380	918	205	34.4472	139	23.0674	124	27.6943
EcolC_1381	462	95	31.7194	127	41.8782	98	43.4906
EcolC_1382	306	2790	1406.46	9027	4494.16	1405	941.383
EcolC_1383	1296	1199	142.711	1487	174.796	993	157.093
EcolC_1384	1671	737	68.0353	1400	127.637	1174	144.047
EcolC_1385	759	88	17.8848	186	37.3334	198	53.4853
EcolC_1386	858	670	120.457	1194	212.004	766	183.043
EcolC_1387	963	830	132.952	1342	212.301	828	176.285
EcolC_1388	1356	573	65.1836	972	109.203	720	108.864
EcolC_1389	267	122	70.4842	34	19.3997	46	35.323
EcolC_1390	387	72	28.6989	26	10.235	28	14.834
EcolC_1391	336	30	13.7729	11	4.98746	13	7.9326
EcolC_1392	1653	211	19.6903	64	5.89839	68	8.43427
EcolC_1393	891	185	32.0285	60	10.2589	45	10.3549
EcolC_1394	1983	683	53.1302	129	9.91045	197	20.3683
EcolC_1395	969	176	28.0177	16	2.51549	18	3.80855
EcolC_1396	1140	820	110.956	40	5.34541	49	8.81257
EcolC_1397	603	129	33.0001	0	0	13	4.42015
EcolC_1398	426	30	10.8631	14	5.00662	10	4.81284
EcolC_1399	543	86	24.431	32	8.97793	91	34.36
EcolC_1400	1203	664	85.1424	788	99.79	676	115.211
EcolC_1401	783	80	15.7606	20	3.8913	34	8.90284
EcolC_1402	1206	121	15.4768	19	2.40012	19	3.23011
EcolC_1403	1290	49	5.85935	8	0.944771	17	2.70191
EcolC_1404	804	94	18.035	55	10.4216	62	15.8106
EcolC_1406	900	186	31.8797	208	35.2085	150	34.1712
EcolC_1407	126	1	1.22426	0	0	0	0
EcolC_1408	1191	113	14.6356	32	4.09321	54	9.29594
EcolC_1409	1260	50	6.12129	23	2.78089	43	6.99696
EcolC_1410	1629	98	9.28	18	1.68336	60	7.55164
EcolC_1411	1359	175	19.8638	28	3.13881	79	11.9184
EcolC_1412	1077	338	48.411	178	25.1785	199	37.8834
EcolC_1413	207	24	17.8848	8	5.8877	5	4.95235
EcolC_1414	651	434	102.838	231	54.0577	457	143.928
EcolC_1415	255	86	52.0237	125	74.6786	32	25.7289
EcolC_1416	1170	723	95.3225	839	109.245	629	110.224
EcolC_1417	2286	711	47.9774	504	33.5877	629	56.4139
EcolC_1418	3705	612	25.4804	400	16.4474	559	30.9339
EcolC_1419	723	1303	278.003	873	183.951	752	213.251
EcolC_1420	2628	6607	387.813	5933	343.934	6599	514.83
EcolC_1421	1689	103	9.40699	60	5.41188	87	10.5609
EcolC_1422	624	19	4.69691	5	1.22071	12	3.94283
EcolC_1423	4515	494	16.8777	305	10.2913	329	14.94
EcolC_1424	1650	90	8.41399	65	6.00144	73	9.0709
EcolC_1425	777	41	8.13966	20	3.92135	17	4.48579
EcolC_1426	1185	52	6.76906	28	3.5997	71	12.2843
EcolC_1427	1323	25	2.9149	11	1.26666	11	1.70469
EcolC_1428	651	2	0.473906	4	0.936063	3	0.944826
EcolC_1429	663	71	16.5192	34	7.81253	42	12.9881
EcolC_1430	1386	223	24.819	48	5.27599	71	10.5028
EcolC_1431	1827	252	21.2767	57	4.75294	109	12.2321
EcolC_1432	2850	1549	83.8397	1380	73.7667	1322	95.1038
EcolC_1433	651	1776	420.829	1334	312.177	1198	377.3
EcolC_1434	2673	3066	176.936	2071	118.034	2248	172.428
EcolC_1435	1131	92770	12652.8	104795	14115.8	63197	11456.3
EcolC_1436	1056	383	55.9472	378	54.5323	562	109.115
EcolC_1437	1065	732	106.024	729	104.281	768	147.851
EcolC_1438	651	157	37.2016	119	27.8479	112	35.2735
EcolC_1439	1644	382	35.843	176	16.3094	468	58.3654
EcolC_1440	1647	322	30.1582	180	16.6497	269	33.4865
EcolC_1441	489	511	161.196	425	132.406	441	184.902
EcolC_1442	495	1815	565.607	629	193.585	489	202.542
EcolC_1443	264	129	75.3753	61	35.2008	18	13.9791
EcolC_1444	2487	9741	604.186	8933	547.202	10720	883.752
EcolC_1445	696	2730	605.057	2385	522.042	2105	620.089
EcolC_1446	864	2865	511.51	2250	396.73	2311	548.4
EcolC_1447	450	1458	499.791	1143	386.955	755	343.99
EcolC_1448	603	2262	578.653	1751	442.38	1183	402.234
EcolC_1449	618	2450	611.534	1520	374.698	1010	335.077
EcolC_1450	663	1696	394.599	747	171.646	636	196.678
EcolC_1451	738	2158	451.064	1222	252.256	880	244.477
EcolC_1452	210	136	99.8994	100	72.5449	9	8.78688
EcolC_1453	480	894	287.303	635	201.539	328	140.102
EcolC_1454	1944	4400	349.14	2905	227.654	2476	261.135
EcolC_1455	558	1614	446.183	1319	360.111	773	284.025
EcolC_1456	1053	3937	576.74	3146	455.152	2028	394.867
EcolC_1457	648	537	127.833	302	71	237	74.9868
EcolC_1458	2592	665	39.5758	380	22.3344	574	45.4034
EcolC_1459	1761	1881	164.768	1545	133.658	1394	162.299
EcolC_1460	228	401	271.302	278	185.753	223	200.531
EcolC_1461	1008	804	123.038	829	125.291	805	163.737
EcolC_1462	285	4770	2581.77	2577	1377.51	2425	1744.53
EcolC_1463	1761	352	30.8338	445	38.497	357	41.5643
EcolC_1464	696	788	174.647	641	140.306	488	143.755
EcolC_1465	1191	838	108.536	1393	178.183	665	114.478
EcolC_1466	345	228	101.943	238	105.096	219	130.148
EcolC_1467	1590	1283	124.472	1087	104.15	978	126.111
EcolC_1468	1026	306	46.0063	308	45.733	211	42.1645
EcolC_1469	1095	331	46.6291	223	31.0254	268	50.1802
EcolC_1470	1815	481	40.8801	341	28.6223	346	39.0851
EcolC_1471	1557	289	28.632	122	11.9371	192	25.2827
EcolC_1472	567	3735	1016.13	496	133.268	609	220.214
EcolC_1473	714	273	58.9804	136	29.018	211	60.5893
EcolC_1474	987	319	49.8559	174	26.8571	146	30.3282
EcolC_1475	1467	92	9.67388	76	7.89241	51	7.12773
EcolC_1476	573	151	40.6505	101	26.853	95	33.9923
EcolC_1477	255	66	39.9252	29	17.3254	33	26.5329
EcolC_1478	1182	102	13.3115	43	5.54214	66	11.4482
EcolC_1479	1131	273	37.2343	257	34.6176	362	65.6232
EcolC_1480	939	247	40.5765	189	30.6636	325	70.9625
EcolC_1481	1692	1065	97.094	789	71.04	1390	168.432
EcolC_1482	942	4	0.655017	2	0.323449	0	0
EcolC_1483	939	9	1.4785	2	0.324482	6	1.31008
EcolC_1484	1251	88	10.851	25	3.04445	39	6.39173
EcolC_1485	660	32	7.4791	12	2.7699	24	7.45553
EcolC_1486	942	22	3.60259	11	1.77897	8	1.74121
EcolC_1488	1089	423	59.9178	445	62.2527	473	89.0522
EcolC_1489	858	397	71.375	449	79.7233	477	113.984
EcolC_1490	1050	525	77.1282	276	40.0448	645	125.945
EcolC_1491	807	254	48.5516	196	37.0006	223	56.6556
EcolC_1492	1470	2697	283.013	1589	164.677	2713	378.394
EcolC_1493	1992	310	24.0058	220	16.8252	335	34.48
EcolC_1494	837	1039	191.484	1604	291.948	795	194.739
EcolC_1495	669	1923	443.401	2001	455.667	1604	491.575
EcolC_1496	1158	336	44.7583	515	67.7524	300	53.1158
EcolC_1497	1041	176	26.0799	79	11.5612	59	11.6202
EcolC_1498	999	265	40.9189	21	3.20243	29	5.95174
EcolC_1499	1521	69	6.99783	4	0.400643	5	0.673988
EcolC_1500	1011	135	20.598	8	1.20549	30	6.08389
EcolC_1501	1236	441	55.0381	187	23.0489	394	65.3565
EcolC_1502	1239	441	54.9048	180	22.1323	232	38.3909
EcolC_1503	240	21	13.4974	12	7.61722	12	10.2514
EcolC_1504	720	115	24.6382	42	8.88675	48	13.6685
EcolC_1505	885	585	101.966	1594	274.392	1982	459.168
EcolC_1506	696	322	71.3658	1196	261.787	637	187.647
EcolC_1507	399	146	56.4447	460	175.635	114	58.5792
EcolC_1508	948	239	38.8895	65	10.4455	144	31.1434
EcolC_1509	1437	36	3.86446	23	2.43836	23	3.28158
EcolC_1510	762	392	79.355	464	92.7661	218	58.6561
EcolC_1511	579	1187	316.239	1227	322.844	786	278.327
EcolC_1512	588	346	90.7699	228	59.0723	140	48.816
EcolC_1513	942	984	161.134	496	80.2153	653	142.126
EcolC_1514	1716	1642	147.604	3397	301.581	2266	270.741
EcolC_1515	2298	1345	90.285	1016	67.355	1244	110.989
EcolC_1516	918	391	65.7018	176	29.2076	127	28.3643
EcolC_1517	1158	281	37.4318	253	33.2842	159	28.1514
EcolC_1518	927	139	23.1301	233	38.2915	122	26.9831
EcolC_1519	732	289	60.9018	229	47.6596	176	49.2961
EcolC_1520	732	397	83.6609	186	38.7104	212	59.3794
EcolC_1521	1686	508	46.4782	91	8.22262	238	28.9421
EcolC_1522	720	301	64.4877	88	18.6199	250	71.19
EcolC_1523	471	492	161.134	206	66.6304	224	97.5076
EcolC_1524	462	45	15.025	12	3.957	16	7.10051
EcolC_1525	2004	378	29.0963	97	7.37395	173	17.6994
EcolC_1528	2280	113	7.64516	61	4.07588	71	6.38462
EcolC_1529	1089	34	4.81609	12	1.67873	8	1.50617
EcolC_1530	318	5	2.42542	0	0	0	0
EcolC_1531	3633	231	9.80821	174	7.29642	166	9.36815
EcolC_1532	3795	138	5.60932	60	2.40861	94	5.07841
EcolC_1533	2034	2910	220.691	3554	266.191	3058	308.246
EcolC_1534	1110	2944	409.127	6316	866.853	3440	635.399
EcolC_1535	282	107	58.5299	71	38.3562	53	38.5335
EcolC_1536	543	10	2.84082	2	0.561121	0	0
EcolC_1537	675	0	0	0	0	0	0
EcolC_1538	2481	37	2.30048	8	0.491235	12	0.991667
EcolC_1539	1035	19	2.83176	5	0.735963	4	0.792375
EcolC_1540	339	269	122.404	276	124.033	169	102.211
EcolC_1541	825	425	79.4654	33	6.09377	44	10.9348
EcolC_1542	273	279	157.647	50	27.9019	51	38.3018
EcolC_1543	789	542	105.966	503	97.1219	1023	265.834
EcolC_1544	801	431	83.0019	538	102.324	892	228.32
EcolC_1545	819	17	3.2019	38	7.06848	49	12.2666
EcolC_1546	747	201	41.5067	65	13.2562	121	33.2106
EcolC_1548	1005	99	15.1954	89	13.4912	104	21.2167
EcolC_1549	1278	45	5.43156	20	2.38411	26	4.17113
EcolC_1550	1053	5112	748.869	7623	1102.87	2586	503.514
EcolC_1551	855	21	3.78875	3	0.534541	10	2.39798
EcolC_1552	1263	29	3.54191	13	1.56807	29	4.70767
EcolC_1553	453	3	1.02157	0	0	3	1.3578
EcolC_1554	285	0	0	0	0	0	0
EcolC_1555	1356	91	10.352	40	4.49393	39	5.8968
EcolC_1556	1041	53	7.85359	21	3.07323	33	6.49942
EcolC_1557	774	302	60.1879	92	18.1081	101	26.7542
EcolC_1558	900	186	31.8797	71	12.0183	45	10.2514
EcolC_1559	318	14	6.79116	4	1.91628	10	6.44739
EcolC_1560	1362	1030	116.655	503	56.2623	752	113.201
EcolC_1561	333	354	163.984	378	172.931	162	99.7429
EcolC_1562	723	519	110.732	303	63.8455	326	92.4465
EcolC_1563	1404	147	16.1508	148	16.0591	103	15.0412
EcolC_1564	1416	149	16.2318	112	12.0498	149	21.5742
EcolC_1565	3078	465	23.3038	525	25.9847	308	20.516
EcolC_1566	3123	398	19.6587	397	19.3662	400	26.2603
EcolC_1567	1368	183	20.6352	174	19.3771	144	21.5818
EcolC_1568	660	80	18.6977	27	6.23227	31	9.63006
EcolC_1569	762	64	12.9559	14	2.79898	30	8.07193
EcolC_1570	698	2	0.441995	5	1.09129	1	0.293735
EcolC_1571	1908	223	18.0289	133	10.6194	163	17.5154
EcolC_1572	1353	191	21.776	108	12.1605	165	25.0033
EcolC_1573	849	278	50.5103	153	27.4543	220	53.1284
EcolC_1574	3318	1266	58.8573	1361	62.4896	1205	74.4598
EcolC_1575	642	591	142.002	222	52.6798	391	124.869
EcolC_1576	582	1659	439.71	957	250.504	630	221.937
EcolC_1577	1854	1544	128.464	1279	105.096	1144	126.511
EcolC_1578	1584	1957	190.581	2478	238.327	2084	269.745
EcolC_1579	1140	13	1.75906	4	0.534541	11	1.97833
EcolC_1580	444	3	1.04227	0	0	2	0.923546
EcolC_1581	2163	88	6.2758	45	3.16944	45	4.26547
EcolC_1582	840	14	2.57094	6	1.08817	4	0.97632
EcolC_1583	489	11	3.46998	4	1.24617	7	2.93495
EcolC_1584	1218	28	3.54612	18	2.25139	13	2.1883
EcolC_1585	1218	11	1.39312	5	0.625387	8	1.34665
EcolC_1586	747	4	0.826005	0	0	2	0.548935
EcolC_1587	549	7	1.96684	1	0.277494	0	0
EcolC_1588	1122	37	5.08689	12	1.62935	19	3.47194
EcolC_1589	966	21	3.3534	15	2.3656	16	3.39589
EcolC_1590	480	8	2.57094	2	0.634768	7	2.98998
EcolC_1591	1224	26	3.27669	18	2.24036	26	4.35515
EcolC_1592	1437	48	5.15261	18	1.90828	26	3.70961
EcolC_1593	1371	41	4.61307	13	1.44455	38	5.68274
EcolC_1594	1395	14	1.54809	14	1.5289	15	2.20459
EcolC_1595	1479	11	1.14728	7	0.721035	21	2.91114
EcolC_1596	1281	23	2.76963	17	2.02174	18	2.88094
EcolC_1597	1221	32	4.04276	18	2.24586	12	2.01501
EcolC_1598	1395	55	6.08179	20	2.18415	39	5.73194
EcolC_1599	996	817	126.534	375	57.3586	504	103.749
EcolC_1600	894	827	142.696	796	135.644	707	162.141
EcolC_1601	1086	686	97.44	504	70.7012	1048	197.853
EcolC_1602	900	377	64.6163	455	77.0185	659	150.125
EcolC_1603	879	236	41.4158	284	49.2216	391	91.2009
EcolC_1604	534	119	34.3755	142	40.511	153	58.7437
EcolC_1605	993	382	59.3413	315	48.3267	611	126.155
EcolC_1606	1539	383	38.3887	299	29.5978	642	85.5279
EcolC_1607	1104	353	49.3229	341	47.0556	563	104.556
EcolC_1608	1143	295	39.8125	233	31.0553	384	68.8805
EcolC_1609	1236	290	36.1928	230	28.3489	730	121.092
EcolC_1610	888	335	58.1936	373	63.9915	532	122.832
EcolC_1612	698	186	41.1056	169	36.8857	323	94.8765
EcolC_1613	1407	2290	251.064	4071	440.792	3543	516.284
EcolC_1614	1167	233	30.7984	80	10.4435	113	19.8527
EcolC_1615	981	1914	300.965	406	63.0497	539	112.65
EcolC_1616	612	780	196.601	1524	379.367	596	199.667
EcolC_1617	777	584	115.94	1349	264.495	607	160.169
EcolC_1618	738	672	140.461	1600	330.286	662	183.913
EcolC_1619	591	351	91.6142	806	207.766	366	126.971
EcolC_1620	1068	605	87.3831	1534	218.817	705	135.341
EcolC_1621	1071	358	51.5628	1348	191.746	732	140.131
EcolC_1622	1305	444	52.4826	2204	257.293	914	143.598
EcolC_1623	900	491	84.1554	2141	362.41	655	149.214
EcolC_1624	825	2532	473.427	3221	594.789	2641	656.335
EcolC_1625	930	476	78.9527	585	95.8295	408	89.9474
EcolC_1626	1359	455	51.6458	134	15.0214	224	33.794
EcolC_1627	1059	6731	980.453	3902	561.329	1973	381.982
EcolC_1628	228	1175	794.962	887	592.673	113	101.614
EcolC_1629	1428	1659	179.21	1196	127.594	1265	181.624
EcolC_1630	1167	99	13.086	70	9.13805	78	13.7036
EcolC_1631	474	278	90.4711	217	69.7441	207	89.5372
EcolC_1632	1059	286	41.6594	143	20.5715	144	27.879
EcolC_1633	330	1209	565.139	2944	1359.1	1053	654.223
EcolC_1635	546	139	39.2704	105	29.297	124	46.5629
EcolC_1636	744	217	44.9915	172	35.2194	212	58.4217
EcolC_1637	1080	298	42.5633	257	36.2523	401	76.1258
EcolC_1638	924	887	148.079	552	91.0109	374	82.9872
EcolC_1639	978	389	61.3556	282	43.9275	279	58.4893
EcolC_1640	459	115	38.6481	5841	1938.66	4793	2140.95
EcolC_1641	285	39	21.1088	2656	1419.74	1093	786.297
EcolC_1642	1371	267	30.0412	16146	1794.13	15258	2281.77
EcolC_1643	537	90	25.853	6493	1842.03	4635	1769.65
EcolC_1644	756	318	64.8856	511	102.973	1151	312.151
EcolC_1645	444	4	1.3897	0	0	7	3.23241
EcolC_1646	294	2	1.04936	0	0	1	0.697371
EcolC_1647	1254	40	4.92046	4	0.485947	14	2.28898
EcolC_1648	645	10	2.39157	1	0.236193	5	1.58936
EcolC_1649	753	33	6.76024	4	0.809266	6	1.63368
EcolC_1650	561	30	8.24901	3	0.814676	10	3.65467
EcolC_1651	3984	423	16.3781	509	19.4637	675	34.7373
EcolC_1652	2127	207	15.0123	354	25.3549	236	22.7487
EcolC_1653	3756	118	4.84618	92	3.73154	129	7.04167
EcolC_1654	516	62	18.5347	21	6.20006	43	17.0856
EcolC_1655	885	74	12.8983	38	6.54134	46	10.6568
EcolC_1657	918	71	11.9305	438	72.6872	40	8.93364
EcolC_1658	951	1860	301.7	1130	181.019	421	90.7639
EcolC_1659	1488	559	57.9498	315	32.2503	397	54.7015
EcolC_1660	717	274	58.9488	234	49.7191	136	38.8894
EcolC_1661	1455	859	91.0696	1123	117.583	958	134.994
EcolC_1662	1317	622	72.8531	894	103.414	596	92.7837
EcolC_1663	1053	9	1.31843	14	2.02547	16	3.11532
EcolC_1667	3600	89	3.81356	51	2.15821	73	4.15749
EcolC_1668	885	22	3.83462	6	1.03284	32	7.41341
EcolC_1670	798	1621	313.345	209	39.8997	526	135.143
EcolC_1671	531	336	97.6086	286	82.0536	221	85.3314
EcolC_1672	672	6	1.37729	10	2.26703	7	2.1357
EcolC_1673	636	98	23.7691	41	9.82094	62	19.9869
EcolC_1674	1005	117	17.9582	79	11.9753	36	7.34426
EcolC_1675	414	44	16.3944	14	5.15174	12	5.94282
EcolC_1676	783	705	138.89	148	28.7956	165	43.205
EcolC_1677	1359	567	64.3586	271	30.3792	225	33.9449
EcolC_1678	852	768	139.048	794	141.973	345	83.0216
EcolC_1679	1074	131	18.8153	46	6.52499	40	7.63602
EcolC_1680	384	48	19.2821	75	29.7548	44	23.4927
EcolC_1681	696	749	166.003	431	94.3397	465	136.979
EcolC_1682	1419	770	83.705	449	48.2048	556	80.3348
EcolC_1683	471	80	26.2007	71	22.9649	51	22.2004
EcolC_1684	921	119	19.9311	61	10.0901	65	14.4699
EcolC_1685	918	498	83.6816	416	69.0362	450	100.504
EcolC_1686	183	227	191.345	237	197.298	93	104.194
EcolC_1687	1695	845	76.9007	566	50.8713	554	67.0118
EcolC_1688	816	420	79.3967	306	57.1291	105	26.3822
EcolC_1689	228	771	521.63	836	558.596	356	320.13
EcolC_1690	189	69	56.3158	86	69.3207	13	14.1024
EcolC_1691	624	23	5.68573	10	2.44142	16	5.25711
EcolC_1692	786	28	5.49514	8	1.55058	14	3.65188
EcolC_1693	270	8	4.57056	1	0.564238	0	0
EcolC_1694	738	28	5.85255	4	0.825714	18	5.00066
EcolC_1695	366	11	4.63612	9	3.74617	3	1.68055
EcolC_1696	414	7	2.6082	3	1.10394	3	1.4857
EcolC_1697	1005	52	7.98143	26	3.94125	31	6.32422
EcolC_1698	465	21	6.96642	12	3.93147	18	7.93653
EcolC_1699	1128	85	11.6239	47	6.34768	64	11.6327
EcolC_1700	444	5	1.73712	1	0.343118	3	1.38532
EcolC_1701	1374	36	4.04165	8	0.887012	10	1.49219
EcolC_1702	687	28	6.28702	12	2.66104	18	5.37189
EcolC_1703	996	76	11.7706	21	3.21208	25	5.14626
EcolC_1704	1659	37	3.44032	14	1.28561	20	2.4717
EcolC_1705	315	8	3.91762	0	0	8	5.20704
EcolC_1708	672	48	11.0183	31	7.02779	18	5.4918
EcolC_1709	234	84	55.3741	66	42.9689	33	28.9141
EcolC_1710	1206	1048	134.047	649	81.983	583	99.1135
EcolC_1711	414	605	225.423	524	192.822	240	118.856
EcolC_1712	1488	675	69.9752	535	54.7743	404	55.666
EcolC_1713	366	9	3.79319	2	0.832483	8	4.48147
EcolC_1714	411	4	1.50128	3	1.112	0	0
EcolC_1715	1407	45	4.93357	26	2.81518	17	2.47723
EcolC_1716	1719	280	25.1261	168	14.8888	209	24.9277
EcolC_1717	720	32	6.85584	11	2.32748	12	3.41712
EcolC_1718	552	58	16.2081	19	5.24374	9	3.34283
EcolC_1719	858	6017	1081.77	4113	730.294	2534	605.523
EcolC_1720	987	932	145.661	1407	217.172	785	163.066
EcolC_1721	669	404	93.1533	564	128.434	266	81.5205
EcolC_1722	753	490	100.379	622	125.841	270	73.5157
EcolC_1723	723	177	37.764	180	37.928	79	22.4027
EcolC_1724	225	64	43.8774	54	36.5626	13	11.846
EcolC_1725	657	1648	386.932	664	153.967	880	274.618
EcolC_1726	1833	974	81.9671	1072	89.0961	1153	128.967
EcolC_1727	549	1559	438.043	904	250.855	1470	548.98
EcolC_1728	666	625	144.76	323	73.8847	435	133.914
EcolC_1729	1212	320	40.7278	156	19.6087	298	50.411
EcolC_1730	240	82	52.7043	208	132.032	88	75.1766
EcolC_1731	498	323	100.05	1464	447.856	202	83.1636
EcolC_1732	324	34	16.1874	18	8.46357	8	5.0624
EcolC_1733	504	3241	991.954	86	25.9953	187	76.0716
EcolC_1734	990	4024	626.998	62	9.54076	158	32.7215
EcolC_1735	1515	3332	339.262	141	14.1786	145	19.6231
EcolC_1736	987	3744	585.143	151	23.307	208	43.2073
EcolC_1737	801	1245	239.762	1624	308.873	960	245.725
EcolC_1738	1425	1423	154.04	1822	194.787	944	135.821
EcolC_1739	429	332	119.378	149	52.9121	225	107.532
EcolC_1740	351	145	63.7242	71	30.8161	129	75.3519
EcolC_1741	579	215	57.28	159	41.8355	157	55.5946
EcolC_1742	888	27	4.69023	9	1.54403	11	2.53975
EcolC_1743	927	47	7.82098	10	1.64341	18	3.98111
EcolC_1744	1965	33	2.59057	28	2.17081	30	3.13019
EcolC_1745	504	52	15.9153	35	10.5795	37	15.0516
EcolC_1746	1662	60	5.56882	22	2.01659	29	3.57749
EcolC_1747	1602	37	3.56273	24	2.28231	32	4.09542
EcolC_1748	861	18	3.22487	16	2.83102	33	7.85818
EcolC_1749	1050	25	3.67277	11	1.59599	14	2.7337
EcolC_1750	390	16	6.32847	13	5.07814	7	3.67997
EcolC_1751	645	48	11.4795	45	10.6287	41	13.0327
EcolC_1752	1149	26	3.49057	21	2.78436	14	2.49815
EcolC_1753	2079	169	12.5394	85	6.2286	155	15.2858
EcolC_1754	393	12	4.71012	9	3.4888	5	2.60849
EcolC_1755	489	18	5.67815	7	2.1808	2	0.838557
EcolC_1756	1734	1430	127.213	1034	90.8443	1048	123.915
EcolC_1757	567	243	66.1099	206	55.3491	203	73.4048
EcolC_1758	747	4293	886.51	3468	707.269	1120	307.403
EcolC_1759	1101	39	5.46412	11	1.52206	22	4.09682
EcolC_1760	2430	221	14.0291	97	6.08123	158	13.331
EcolC_1761	972	588	93.3156	755	118.333	677	142.802
EcolC_1762	744	344	71.3229	372	76.1722	269	74.1294
EcolC_1763	396	502	195.547	424	163.116	439	227.29
EcolC_1764	819	214	40.3063	124	23.0656	180	45.0609
EcolC_1765	567	400	108.823	288	77.3812	230	83.168
EcolC_1766	1773	4004	348.36	3963	340.519	5096	589.294
EcolC_1767	510	370	111.912	509	152.046	463	186.132
EcolC_1768	741	1423	296.231	1345	276.522	980	271.156
EcolC_1769	522	645	190.604	592	172.774	331	130.008
EcolC_1770	603	21	5.37211	5	1.26322	4	1.36005
EcolC_1771	612	1216	306.496	854	212.585	835	279.735
EcolC_1772	1011	1533	233.902	1068	160.933	1243	252.076
EcolC_1773	786	274	53.7739	288	55.8208	224	58.4301
EcolC_1774	756	129	26.3215	392	78.9934	212	57.4944
EcolC_1775	933	3466	573.047	698	113.972	956	210.081
EcolC_1776	1323	14673	1710.81	4342	499.984	5898	914.021
EcolC_1777	972	1857	294.706	844	132.283	917	193.426
EcolC_1778	1443	6058	647.599	11394	1202.92	11199	1591.2
EcolC_1779	870	773	137.058	314	54.984	542	127.73
EcolC_1780	1476	8	0.836078	2	0.206429	9	1.25017
EcolC_1781	1812	469	39.9262	659	55.4056	371	41.9785
EcolC_1782	642	822	197.506	1343	318.689	684	218.44
EcolC_1783	1179	301	39.3818	202	26.1014	243	42.2575
EcolC_1784	291	1794	950.983	2303	1205.67	791	557.307
EcolC_1785	357	803	346.969	1013	432.282	393	225.702
EcolC_1786	660	10268	2399.86	656	151.421	426	132.336
EcolC_1787	2061	2385	178.506	845	62.4604	651	64.7611
EcolC_1788	663	2135	496.738	293	67.3256	352	108.853
EcolC_1789	657	5119	1201.89	146	33.8543	305	95.18
EcolC_1790	231	219	146.243	145	95.6274	171	151.773
EcolC_1791	375	814	334.839	387	157.219	480	262.435
EcolC_1792	873	794	140.297	562	98.0727	440	103.336
EcolC_1793	339	431	196.119	207	93.0244	430	260.064
EcolC_1794	657	642	150.735	328	76.0562	150	46.8098
EcolC_1795	276	198	110.662	77	42.5019	18	13.3713
EcolC_1796	237	1245	810.334	441	283.476	688	595.184
EcolC_1797	1446	745	79.4751	445	46.8833	459	65.0812
EcolC_1798	2634	1243	72.7945	1199	69.3473	877	68.2645
EcolC_1799	1284	1398	167.952	974	115.563	958	152.972
EcolC_1800	498	1256	389.048	1086	332.221	817	336.36
EcolC_1801	699	4967	1096.13	4323	942.181	3281	962.366
EcolC_1802	2049	4203	316.418	6034	448.631	5120	512.318
EcolC_1803	882	69842	12214.9	3281	566.714	3631	844.052
EcolC_1804	1374	317	35.589	69	7.65048	94	14.0266
EcolC_1805	792	777	151.335	430	82.7122	359	92.9353
EcolC_1806	240	74	47.5624	39	24.756	58	49.5482
EcolC_1807	144	261	279.59	143	151.286	37	52.6806
EcolC_1808	288	426	228.171	162	85.6937	269	191.501
EcolC_1809	288	11786	6312.73	12	6.34768	5257	3742.46
EcolC_1810	810	446	84.9362	0	0	234	59.2301
EcolC_1811	567	184	50.0585	1	0.268685	47	16.9952
EcolC_1812	459	62	20.8364	0	0	52	23.2275
EcolC_1813	852	1610	291.494	0	0	395	95.0537
EcolC_1814	801	1311	252.472	3	0.570578	431	110.32
EcolC_1816	698	2194	484.869	137	29.9014	869	255.256
EcolC_1817	1557	1723	170.702	431	42.1711	774	101.921
EcolC_1818	1599	195	18.8118	101	9.62275	130	16.6689
EcolC_1819	1365	5186	586.061	1402	156.474	1287	193.311
EcolC_1820	579	198	52.7509	167	43.9404	165	58.4274
EcolC_1821	1362	539	61.0457	313	35.0101	320	48.1708
EcolC_1822	180	371	317.94	200	169.271	59	67.2033
EcolC_1823	300	182	93.5822	132	67.0315	99	67.659
EcolC_1824	348	313	138.742	423	185.177	204	120.188
EcolC_1825	1911	1079	87.0972	509	40.5773	685	73.4922
EcolC_1826	696	826	183.069	274	59.9746	312	91.9087
EcolC_1827	582	904	239.601	1120	293.171	412	145.139
EcolC_1828	1752	471	41.4696	302	26.2603	282	33.0009
EcolC_1829	1116	805	111.269	447	61.0196	379	69.6284
EcolC_1830	966	72	11.4974	36	5.67743	58	12.3101
EcolC_1831	1125	36	4.9362	12	1.62501	27	4.92065
EcolC_1832	1446	76	8.10753	14	1.47498	23	3.26115
EcolC_1833	1086	242	34.3739	164	23.006	102	19.2567
EcolC_1834	924	116	19.3655	35	5.77062	35	7.76618
EcolC_1835	639	541	130.599	188	44.8212	257	82.4601
EcolC_1836	360	26	11.1407	8	3.38543	13	7.40376
EcolC_1837	183	6	5.05759	1	0.832483	2	2.24073
EcolC_1838	249	807	499.939	1856	1135.55	383	315.363
EcolC_1839	1026	1987	298.74	846	125.617	670	133.887
EcolC_1840	255	79	47.7892	53	31.6637	21	16.8846
EcolC_1841	348	206	91.3127	397	173.795	175	103.103
EcolC_1842	1182	152	19.8367	96	12.3731	88	15.2643
EcolC_1843	822	99	18.5783	41	7.59868	66	16.462
EcolC_1844	447	181	62.4618	160	54.5304	130	59.6276
EcolC_1845	504	561	171.702	636	192.244	567	230.656
EcolC_1846	1491	353	36.5208	150	15.3264	191	26.2644
EcolC_1847	1476	377	39.4002	429	44.2789	417	57.9243
EcolC_1848	1284	523	62.8319	488	57.9003	164	26.1873
EcolC_1849	1935	1837	146.444	1842	145.022	1083	114.752
EcolC_1850	747	741	153.017	502	102.379	159	43.6403
EcolC_1851	855	313	56.4705	175	31.1816	931	223.252
EcolC_1852	885	270	47.0613	976	168.009	515	119.31
EcolC_1853	996	19095	2957.36	93490	14299.9	39334	8096.93
EcolC_1854	414	1019	379.679	397	146.089	737	364.988
EcolC_1855	273	339	191.549	151	84.2637	165	123.918
EcolC_1856	1077	54	7.7343	23	3.25341	29	5.52069
EcolC_1857	1380	18	2.01204	14	1.54552	17	2.5257
EcolC_1858	1044	17	2.51184	8	1.16739	8	1.57109
EcolC_1859	837	19	3.50164	16	2.9122	14	3.42937
EcolC_1860	948	42	6.83414	21	3.37472	23	4.97429
EcolC_1862	759	121	24.5916	64	12.8459	95	25.6622
EcolC_1863	1359	61	6.92394	21	2.35411	20	3.01732
EcolC_1864	642	277	66.5561	124	29.4248	109	34.8099
EcolC_1865	1017	300	45.5034	140	20.9717	132	26.6112
EcolC_1866	1857	948	78.748	528	43.316	761	84.0203
EcolC_1867	552	474	132.459	323	89.1435	605	224.713
EcolC_1868	1044	1801	266.107	1475	215.237	1861	365.475
EcolC_1869	1962	1530	120.292	1442	111.968	1481	154.763
EcolC_1870	1041	147	21.7826	232	33.9519	221	43.5264
EcolC_1871	1344	4801	551.031	10837	1228.39	11123	1696.81
EcolC_1872	273	37	20.9065	15	8.37057	14	10.5142
EcolC_1873	408	58	21.9286	38	14.1889	11	5.52769
EcolC_1874	621	283	70.2972	186	45.6297	181	59.7583
EcolC_1875	1308	492	58.0231	933	108.668	749	117.405
EcolC_1876	654	109	25.7094	84	19.5672	60	18.8098
EcolC_1877	1536	339	34.0449	300	29.7548	262	34.9721
EcolC_1878	1167	405	53.5337	294	38.3798	265	46.5571
EcolC_1879	549	124	34.8412	106	29.4144	103	38.4659
EcolC_1880	708	103	22.4413	81	17.4292	100	28.9586
EcolC_1881	678	72	16.3812	70	15.7288	87	26.3088
EcolC_1882	711	117	25.384	104	22.2838	143	41.2361
EcolC_1883	819	456	85.8863	257	47.8052	201	50.318
EcolC_1884	1221	45	5.68513	31	3.86787	33	5.54127
EcolC_1885	1035	29	4.32216	20	2.94385	30	5.94282
EcolC_1886	1479	53	5.52778	76	7.82838	41	5.68365
EcolC_1887	1344	104	11.9365	87	9.86157	129	19.6789
EcolC_1888	969	61	9.71067	22	3.4588	38	8.04028
EcolC_1889	486	1993	632.578	116	36.362	135	56.952
EcolC_1890	576	270	72.3077	154	40.7309	118	42.0021
EcolC_1891	888	916	159.12	677	116.145	632	145.92
EcolC_1892	828	879	163.758	1864	342.959	1067	264.208
EcolC_1893	339	3180	1447.01	7346	3301.24	1519	918.691
EcolC_1894	321	179	86.0184	39	18.5091	56	35.768
EcolC_1895	1359	40	4.54029	4	0.448401	19	2.86646
EcolC_1896	351	25	10.9869	26	11.2848	7	4.08886
EcolC_1897	840	52	9.54921	29	5.25951	46	11.2277
EcolC_1898	1353	78	8.89283	40	4.5039	36	5.45527
EcolC_1899	750	231	47.511	140	28.4376	129	35.2647
EcolC_1900	2262	906	61.7844	1829	123.182	818	74.1433
EcolC_1901	264	88	51.4188	41	23.6595	23	17.8622
EcolC_1902	783	14	2.7581	3	0.583695	7	1.83294
EcolC_1903	1392	3215	356.275	2332	255.221	2351	346.278
EcolC_1904	591	65	16.9656	45	11.5998	47	16.305
EcolC_1905	669	306	70.5567	127	28.9204	114	34.9374
EcolC_1906	537	715	205.388	485	137.592	465	177.537
EcolC_1907	861	4046	724.88	1177	208.257	1136	270.512
EcolC_1908	291	520	275.647	363	190.038	235	165.572
EcolC_1909	930	1980	328.417	3741	612.817	1708	376.544
EcolC_1910	759	159	32.3146	50	10.0359	38	10.2649
EcolC_1913	1929	21534	1722.01	24838	1961.6	21747	2311.42
EcolC_1914	543	26275	7464.25	30030	8425.23	17696	6681.69
EcolC_1915	198	11219	8740.42	13341	10264.8	4629	4793.29
EcolC_1916	357	22340	9652.91	26370	11253	21681	12451.5
EcolC_1917	984	1444	226.368	2620	405.632	2082	433.807
EcolC_1918	2388	5063	327.052	8099	516.682	6130	526.305
EcolC_1919	300	3517	1808.4	3276	1663.6	1063	726.48
EcolC_1920	981	448	70.4453	298	46.2779	289	60.4005
EcolC_1921	552	237	66.2297	160	44.1578	140	51.9996
EcolC_1922	750	255	52.4472	168	34.1251	103	28.1571
EcolC_1923	465	350	116.107	228	74.6979	119	52.4693
EcolC_1924	714	103	22.2527	64	13.6555	54	15.5063
EcolC_1925	1437	412	44.2266	359	38.0596	233	33.2438
EcolC_1926	192	225	180.769	162	128.541	70	74.7495
EcolC_1927	1047	907	133.63	551	80.1736	673	131.789
EcolC_1928	834	514	95.0693	302	55.1654	344	84.5676
EcolC_1929	2379	24038	1558.64	8543	547.069	12455	1073.4
EcolC_1930	1647	213	19.9494	122	11.2848	119	14.8137
EcolC_1931	294	7	3.67277	1	0.518178	4	2.78948
EcolC_1932	1290	63	7.53345	40	4.72385	44	6.99317
EcolC_1933	939	30	4.92832	22	3.5693	22	4.80362
EcolC_1934	765	56	11.292	36	7.16914	32	8.5763
EcolC_1935	912	37	6.25821	13	2.17157	20	4.49621
EcolC_1936	1152	39	5.22222	12	1.58692	16	2.8476
EcolC_1937	1596	10	0.966519	6	0.572723	5	0.642316
EcolC_1938	759	212	43.0861	137	27.4983	120	32.4154
EcolC_1939	867	20	3.55839	9	1.58143	10	2.36479
EcolC_1940	1266	4	0.487382	4	0.481341	2	0.323898
EcolC_1941	1215	24	3.04704	1	0.125386	3	0.50624
EcolC_1942	357	19	8.20972	3	1.2802	1	0.574306
EcolC_1943	1113	1014	140.535	1030	140.984	812	149.58
EcolC_1944	3057	2809	141.742	4024	200.534	4208	282.223
EcolC_1945	411	450	168.894	469	173.843	231	115.234
EcolC_1946	189	766	625.187	1322	1065.6	464	503.347
EcolC_1947	369	92	38.4596	201	82.9843	62	34.449
EcolC_1948	1488	392	40.6374	835	85.4889	301	41.4739
EcolC_1949	747	117	24.1606	381	77.7017	123	33.7595
EcolC_1950	1272	276	33.4707	698	83.5977	279	44.9706
EcolC_1951	1221	562	71.0009	823	102.686	376	63.1369
EcolC_1952	417	80	29.5936	175	63.9335	53	26.0586
EcolC_1953	1005	1259	193.243	3234	490.23	1381	281.734
EcolC_1954	237	26173	17035.2	56871	36556.9	11571	10010
EcolC_1955	1413	1401	152.946	4767	513.96	1850	268.436
EcolC_1956	210	49	35.9932	28	20.3126	21	20.5027
EcolC_1957	627	44	10.825	15	3.6446	19	6.21294
EcolC_1958	2103	100	7.33506	94	6.80949	121	11.7966
EcolC_1959	639	48	11.5873	66	15.7351	70	22.4599
EcolC_1960	669	61	14.0652	63	14.3463	35	10.7264
EcolC_1961	786	176	34.5409	84	16.2811	105	27.3891
EcolC_1962	765	236	47.5876	125	24.8929	105	28.141
EcolC_1963	1605	225	21.6247	242	22.9703	118	15.0736
EcolC_1964	306	1025	516.709	1842	917.053	846	566.84
EcolC_1965	1257	1268	155.606	1233	149.436	828	135.054
EcolC_1966	1374	857	96.2138	368	40.8026	521	77.7432
EcolC_1967	642	712	171.076	534	126.716	282	90.0587
EcolC_1968	1149	5757	772.893	7823	1037.24	8437	1505.5
EcolC_1969	1212	311	39.5823	357	44.8737	96	16.2398
EcolC_1970	933	176	29.0987	159	25.9622	143	31.4243
EcolC_1971	1026	1737	261.153	902	133.932	913	182.446
EcolC_1972	1170	626	82.5338	455	59.245	380	66.59
EcolC_1973	582	6683	1771.3	12143	3178.55	5128	1806.49
EcolC_1974	816	187	35.3504	94	17.5495	125	31.4073
EcolC_1975	348	973	431.297	985	431.204	789	464.846
EcolC_1976	4617	2010	67.1552	1752	57.8097	2319	102.98
EcolC_1977	648	490	116.645	334	78.5232	351	111.056
EcolC_1978	408	515	194.711	1327	495.492	363	182.414
EcolC_1979	1098	284	39.8987	650	90.1856	501	93.5506
EcolC_1980	600	112	28.7945	146	37.0705	160	54.6739
EcolC_1981	240	63	40.4923	29	18.4083	10	8.5428
EcolC_1982	897	490	84.2649	363	61.651	247	56.4567
EcolC_1983	537	403	115.764	378	107.237	152	58.0338
EcolC_1984	2013	589	45.1351	374	28.3044	379	38.6017
EcolC_1985	858	126	22.653	104	18.466	92	21.9843
EcolC_1986	228	53	35.8578	42	28.0634	21	18.8841
EcolC_1987	441	1476	516.287	1843	636.668	1335	620.66
EcolC_1988	468	5880	1938.09	4559	1484.06	4588	2009.97
EcolC_1989	1110	679	94.3604	419	57.5065	533	98.45
EcolC_1990	324	92	43.8012	71	33.3841	88	55.6864
EcolC_1991	657	773	181.492	741	171.822	705	220.006
EcolC_1992	1275	2421	292.906	2930	350.093	2929	471
EcolC_1993	861	441	79.0094	458	81.038	352	83.8206
EcolC_1994	606	1278	325.313	1075	270.248	1241	419.866
EcolC_1995	1503	1636	167.907	2144	217.316	2555	348.533
EcolC_1996	636	87	21.1011	60	14.3721	66	21.2764
EcolC_1997	696	57	12.6331	90	19.6997	40	11.7832
EcolC_1998	621	90	22.356	82	20.1163	50	16.5078
EcolC_1999	1059	124	18.0621	158	22.7294	78	15.1011
EcolC_2000	2223	325	22.5521	334	22.8893	269	24.8099
EcolC_2001	579	209	55.6815	134	35.2576	73	25.8497
EcolC_2002	582	223	59.1051	82	21.4643	63	22.1937
EcolC_2003	441	484	169.297	326	112.617	269	125.062
EcolC_2004	216	38	27.1377	61	43.0232	16	15.1872
EcolC_2005	126	162	198.33	220	265.998	212	344.966
EcolC_2006	1041	933	138.253	523	76.538	542	106.748
EcolC_2007	1002	1257	193.513	469	71.3069	285	58.3161
EcolC_2008	1173	497	65.3584	322	41.82	385	67.2936
EcolC_2010	1029	182	27.2834	77	11.3999	104	20.7219
EcolC_2011	768	851	170.927	1331	264.024	699	186.607
EcolC_2012	591	829	216.377	592	152.602	624	216.475
EcolC_2013	1812	88	7.49148	41	3.44708	48	5.43118
EcolC_2015	1266	24	2.92429	9	1.08302	11	1.78144
EcolC_2016	1509	2650	270.894	5095	514.377	2169	294.701
EcolC_2017	1176	1236	162.127	1763	228.387	1074	187.244
EcolC_2018	1647	1302	121.944	311	28.7669	1157	144.029
EcolC_2019	1404	179	19.6666	73	7.92104	187	27.3077
EcolC_2020	930	135	22.3921	69	11.303	50	11.023
EcolC_2021	1302	996	118.003	359	42.0058	1114	175.423
EcolC_2022	720	966	206.961	192	40.6252	789	224.676
EcolC_2023	336	123	56.4689	54	24.4839	80	48.816
EcolC_2024	723	140	29.8698	88	18.5426	109	30.91
EcolC_2025	1383	367	40.9343	297	32.716	558	82.7224
EcolC_2026	945	1443	235.547	1401	225.856	909	197.217
EcolC_2027	1533	2653	266.955	37011	3678.03	3687	493.108
EcolC_2028	1389	3369	374.147	39483	4330.46	3650	538.768
EcolC_2029	1035	1270	189.281	346	50.9286	239	47.3444
EcolC_2030	366	256	107.895	24	9.98979	50	28.0092
EcolC_2031	330	88	41.135	12	5.53979	8	4.97035
EcolC_2032	822	641	120.29	326	60.4188	290	72.3332
EcolC_2033	309	50	24.9606	27	13.3116	28	18.5785
EcolC_2034	1254	411	50.5577	2227	270.551	940	153.689
EcolC_2035	894	135	23.2938	105	17.8928	91	20.8697
EcolC_2036	1221	4188	529.096	427	53.2768	894	150.118
EcolC_2037	696	1681	372.565	1228	268.791	815	240.082
EcolC_2038	1257	309	37.9198	186	22.5426	277	45.181
EcolC_2039	615	227	56.9369	170	42.1114	159	53.007
EcolC_2040	855	229	41.3155	260	46.3269	205	49.1586
EcolC_2041	618	53	13.2291	68	16.7628	41	13.6021
EcolC_2042	2424	164	10.4365	306	19.2316	181	15.3094
EcolC_2043	2427	601	38.1986	334	20.9654	395	33.3687
[truncated: 2,201 more rows]

## Sheet: PS2 AE2 REV2
Locus	CDS Length	PS2.0_count	PS1.0_FPKM	AE2.0_count	AE2.0_FPKM	REV2.0_count	REV2.0_FPKM
EcolC_0001	1404	927	204.708	345	136.229	331	185.949
EcolC_0002	1101	402	113.204	298	150.054	138	98.8608
EcolC_0003	1074	140	40.4153	54	27.8746	273	200.489
EcolC_0004	2415	2167	278.204	1516	348.017	1543	503.943
EcolC_0005	399	52	40.4066	21	29.1787	35	69.1875
EcolC_0006	813	2237	853.094	608	414.602	363	352.167
EcolC_0007	657	336	158.561	72	60.7556	73	87.6375
EcolC_0008	690	81	36.3963	17	13.659	13	14.8603
EcolC_0009	879	29	10.2289	11	6.93781	6	5.38387
EcolC_0010	618	13	6.52193	5	4.48539	2	2.55255
EcolC_0011	1149	39	10.5236	3	1.4475	6	4.11873
EcolC_0012	1293	29	6.95378	7	3.00136	28	17.0802
EcolC_0013	1065	10	2.9112	3	1.56167	8	5.92479
EcolC_0014	1215	175	44.6564	74	33.7656	76	49.3367
EcolC_0015	408	330	250.77	68	92.3991	173	334.44
EcolC_0016	414	1779	1332.29	379	507.525	9396	17900.9
EcolC_0017	429	739	534.083	56	72.3685	4479	8234.86
EcolC_0018	1662	766	142.896	55	18.3464	115	54.5757
EcolC_0019	717	6	2.5945	0	0	10	11.0005
EcolC_0020	1617	11	2.10913	3	1.02856	15	7.31667
EcolC_0021	1323	31	7.2648	26	10.8951	43	25.6355
EcolC_0023	1209	53	13.5916	31	14.2152	40	26.0955
EcolC_0024	348	112	99.7839	51	81.2475	48	108.791
EcolC_0025	363	5	4.27056	11	16.7998	1	2.17283
EcolC_0026	498	204	127.005	13	14.4721	13	20.5895
EcolC_0027	1185	64	16.7449	7	3.2749	18	11.9808
EcolC_0028	1689	4249	779.971	605	198.584	616	287.663
EcolC_0029	291	382	406.998	27	51.4387	42	113.838
EcolC_0030	591	69	36.1979	27	25.3277	30	40.0374
EcolC_0031	1503	108	22.2785	33	12.1723	29	15.2185
EcolC_0032	1320	50	11.744	21	8.81991	39	23.3036
EcolC_0033	1392	1042	232.087	8	3.18617	65	36.8304
EcolC_0034	1767	170	29.8287	28	8.78497	70	31.246
EcolC_0035	1335	40	9.28967	2	0.830553	16	9.45303
EcolC_0036	453	66	45.1718	27	33.0434	40	69.6457
EcolC_0037	1356	28	6.40206	15	6.13268	29	16.8683
EcolC_0038	294	21	22.1459	3	5.65709	4	10.7311
EcolC_0039	819	399	151.046	174	117.783	42	40.4481
EcolC_0040	924	124	41.6075	33	19.7998	56	47.8023
EcolC_0041	1185	8	2.09312	1	0.467843	15	9.98402
EcolC_0043	2334	8	1.0627	7	1.66271	13	4.39314
EcolC_0044	321	0	0	0	0	0	0
EcolC_0045	456	3	2.03975	0	0	6	10.3781
EcolC_0046	288	0	0	0	0	0	0
EcolC_0047	591	0	0	0	0	0	0
EcolC_0048	267	2	2.32242	0	0	3	8.86222
EcolC_0049	735	11	4.6401	2	1.50856	8	8.5849
EcolC_0050	243	0	0	0	0	0	0
EcolC_0051	564	22	12.0939	2	1.96594	5	6.99235
EcolC_0052	1767	321	56.3235	36	11.295	121	54.0109
EcolC_0053	1176	55	14.5003	18	8.48563	141	94.568
EcolC_0054	1383	16	3.5869	2	0.801727	16	9.12495
EcolC_0055	2319	61	8.1555	27	6.45479	39	13.2647
EcolC_0056	1710	319	57.8384	128	41.4985	160	73.8
EcolC_0057	1392	1105	246.119	327	130.235	334	189.252
EcolC_0058	1206	395	101.548	200	91.9394	323	211.246
EcolC_0059	2082	430	64.0338	276	73.4932	146	55.3101
EcolC_0060	690	44	19.7708	86	69.0984	8	9.14478
EcolC_0061	2109	575	84.5304	584	153.517	202	75.5453
EcolC_0062	276	302	339.25	48	96.4164	122	348.645
EcolC_0063	624	1020	506.801	294	261.205	683	863.314
EcolC_0064	1683	152	28.0015	14	4.61172	56	26.2444
EcolC_0065	618	51	25.586	18	16.1474	30	38.2882
EcolC_0066	825	511	192.039	21	14.1119	145	138.627
EcolC_0067	864	398	142.821	285	182.873	83	75.7699
EcolC_0068	717	143	61.8356	96	74.2285	48	52.8025
EcolC_0069	642	62	29.9418	35	30.224	15	18.4284
EcolC_0070	597	197	102.309	65	60.3612	101	133.438
EcolC_0071	459	337	227.635	84	101.458	58	99.6662
EcolC_0072	1221	281	71.353	99	44.9509	86	55.554
EcolC_0073	645	383	184.103	857	736.614	124	151.633
EcolC_0074	237	1687	2206.93	2961	6926.42	453	1507.59
EcolC_0075	168	25	46.1373	36	118.799	2	9.38973
EcolC_0076	810	107	40.9563	23	15.7421	195	189.881
EcolC_0077	480	30	19.3777	12	13.8599	13	21.3616
EcolC_0078	1278	296	71.8096	76	32.9687	82	50.6076
EcolC_0079	1023	270	81.8295	121	65.5735	104	80.1845
EcolC_0080	1125	167	46.0241	63	31.0461	54	37.8594
EcolC_0081	798	141	54.782	45	31.2628	65	64.2455
EcolC_0082	1017	206	62.8012	85	46.3358	62	48.0843
EcolC_0083	996	264	82.18	29	16.142	47	37.2195
EcolC_0084	693	102	45.634	26	20.7998	27	30.73
EcolC_0085	1026	219	66.1787	77	41.6066	64	49.2
EcolC_0086	984	243	76.5654	127	71.5529	73	58.5141
EcolC_0087	1254	250	61.8107	78	34.4839	120	75.4773
EcolC_0088	972	344	109.727	164	93.5398	82	66.5396
EcolC_0089	1047	587	173.825	443	234.572	330	248.599
EcolC_0090	933	1459	484.836	695	412.973	1273	1076.17
EcolC_0091	1197	646	167.325	105	48.6311	202	133.104
EcolC_0092	1026	495	149.582	94	50.7925	151	116.081
EcolC_0093	1035	51	15.2775	3	1.60694	19	14.4792
EcolC_0094	960	102	32.942	46	26.5647	65	53.4041
EcolC_0095	1260	299	73.5736	157	69.0793	133	83.2556
EcolC_0096	1545	295	59.1991	1340	480.834	239	122.012
EcolC_0097	432	641	460.04	283	363.18	116	211.791
EcolC_0098	252	268	329.728	106	233.198	47	147.106
EcolC_0099	468	367	243.132	149	176.506	81	136.512
EcolC_0100	1020	996	302.748	510	277.197	152	117.537
EcolC_0101	822	578	218.011	346	233.358	203	194.786
EcolC_0102	474	124	81.1082	46	53.802	44	73.2161
EcolC_0103	1191	146	38.0069	47	21.8779	48	31.7879
EcolC_0104	777	49	19.5522	3	2.14052	10	10.1511
EcolC_0105	1656	255	47.7421	11	3.68257	54	25.7197
EcolC_0108	684	7	3.17295	0	0	12	13.8375
EcolC_0109	363	640	546.632	177	270.325	125	271.604
EcolC_0110	210	136	200.79	13	34.3197	82	307.983
EcolC_0111	588	2542	1340.35	78	73.5421	201	269.619
EcolC_0112	1149	10469	2824.92	260	125.45	1180	810.018
EcolC_0113	1914	11918	1930.56	506	146.564	1100	453.297
EcolC_0114	363	7	5.97879	0	0	11	23.9011
EcolC_0115	1137	27	7.36249	6	2.92556	19	13.1803
EcolC_0116	438	23	16.2808	6	7.59444	48	86.437
EcolC_0117	462	33	22.1459	0	0	72	122.92
EcolC_0118	939	76	25.094	18	10.6274	129	108.357
EcolC_0119	843	50	18.3892	3	1.97293	134	125.375
EcolC_0120	4134	105	7.87482	62	8.31458	59	11.2568
EcolC_0121	609	46	23.4187	113	102.868	21	27.1978
EcolC_0122	1392	239	53.2329	225	89.6112	170	96.3257
EcolC_0123	1845	380	63.857	423	127.105	206	88.065
EcolC_0124	1152	17	4.57528	10	4.81245	4	2.73867
EcolC_0125	1539	898	180.909	30	10.8069	22	11.275
EcolC_0126	324	7	6.69845	0	0	1	2.43437
EcolC_0127	1137	13	3.5449	4	1.95038	21	14.5677
EcolC_0128	975	36	11.4477	35	19.9013	85	68.7617
EcolC_0129	741	9	3.7657	4	2.99268	9	9.57981
EcolC_0131	696	12	5.34556	5	3.98272	20	22.6649
EcolC_0132	861	6	2.16058	3	1.93169	2	1.83214
EcolC_0133	663	7	3.27345	3	2.50857	3	3.56895
EcolC_0134	1497	14	2.89953	7	2.59236	11	5.79567
EcolC_0135	987	3	0.942379	0	0	4	3.1965
EcolC_0136	1278	12	2.9112	2	0.867597	10	6.17165
EcolC_0138	468	5	3.31242	0	0	4	6.74135
EcolC_0139	999	47	14.5866	5	2.77475	14	11.0534
EcolC_0140	849	152	55.5082	53	34.6088	141	130.992
EcolC_0141	474	67	43.8246	123	143.862	69	114.816
EcolC_0142	1254	742	183.454	382	168.883	575	361.662
EcolC_0143	2031	705	107.622	73	19.9265	85	33.0097
EcolC_0144	825	6672	2507.4	1893	1272.08	1692	1617.63
EcolC_0145	1179	195	51.2793	51	23.9814	66	44.1532
EcolC_0146	1182	435	114.102	146	68.4785	104	69.3982
EcolC_0147	1542	0	0	0	0	0	0
EcolC_0148	993	498	155.49	69	38.5229	44	34.9491
EcolC_0149	1323	87353	20471	22736	9527.37	59704	35593.9
EcolC_0150	1455	9211	1962.75	6901	2629.47	6336	3434.67
EcolC_0151	342	134	121.479	90	145.893	45	103.781
EcolC_0152	438	232	164.224	31	39.238	44	79.2339
EcolC_0153	996	64	19.9224	9	5.00959	33	26.1329
EcolC_0154	300	27	27.9038	1	1.84798	19	49.9534
EcolC_0155	912	740	251.57	518	314.886	239	206.698
EcolC_0156	2070	2010	301.056	2247	601.799	564	214.902
EcolC_0157	804	14	5.39875	1	0.689545	5	4.90508
EcolC_0158	285	7	7.61508	0	0	3	8.3025
EcolC_0159	153	38	77.0041	6	21.741	14	72.1721
EcolC_0160	213	48261	70248.7	33112	86183.6	1605	5943.3
EcolC_0161	291	366	389.951	48	91.4465	23	62.3401
EcolC_0162	711	504	219.777	182	141.912	100	110.934
EcolC_0163	975	131	41.657	68	38.6655	39	31.5495
EcolC_0164	660	9	4.22786	6	5.03995	11	13.1456
EcolC_0165	2334	162	21.5197	237	56.2945	185	62.5178
EcolC_0166	441	16	11.2487	4	5.02852	4	7.15408
EcolC_0167	564	50	27.4861	11	10.8127	21	29.3679
EcolC_0168	699	107	47.46	21	16.6556	135	152.331
EcolC_0169	1209	97	24.8752	19	8.71257	73	47.6243
EcolC_0170	1692	3843	704.193	117	38.3358	217	101.156
EcolC_0171	1608	1451	279.771	487	167.904	236	115.76
EcolC_0172	1020	121	36.7796	78	42.3949	26	20.1051
EcolC_0173	903	168	57.6824	76	46.66	18	15.7223
EcolC_0174	984	124	39.0704	107	60.2848	11	8.81719
EcolC_0175	1005	184	56.764	70	38.6145	17	13.3418
EcolC_0176	1272	96	23.3995	11	4.79429	23	14.2618
EcolC_0177	108	170	488.03	561	2879.77	63	460.097
EcolC_0178	1680	37	6.82832	15	4.94995	33	15.4931
EcolC_0179	192	0	0	0	0	0	0
EcolC_0180	1560	50	9.93727	18	6.39686	49	24.7744
EcolC_0182	189	5	8.20219	8	23.4664	8	33.3857
EcolC_0183	753	14	5.76441	6	4.41749	6	6.28476
EcolC_0184	2619	76	8.99704	79	16.7229	68	20.4789
EcolC_0185	2310	74	9.9321	97	23.2798	53	18.0966
EcolC_0186	1107	20	5.60149	21	10.517	15	10.6875
EcolC_0187	3474	261	23.2934	179	28.5655	150	34.056
EcolC_0188	1989	191	29.7728	56	15.6089	63	24.9826
EcolC_0189	1287	3788	912.542	97	41.7842	175	107.249
EcolC_0190	1497	765	158.439	266	98.5096	138	72.7093
EcolC_0191	930	161	53.6741	35	20.8643	62	52.5825
EcolC_0192	768	6	2.42221	1	0.721868	5	5.13501
EcolC_0193	2076	126	18.8176	40	10.682	78	29.6346
EcolC_0194	1323	188	44.0575	271	113.561	581	346.377
EcolC_0195	1014	170	51.9795	61	33.3511	170	132.234
EcolC_0196	972	31	9.88819	14	7.9851	44	35.7042
EcolC_0197	603	22	11.3117	8	7.35515	10	13.0802
EcolC_0198	1650	157	29.501	200	67.1993	162	77.4397
EcolC_0199	1398	497	110.223	20	7.93125	110	62.0609
EcolC_0200	1401	120	26.5561	1249	494.246	84	47.2905
EcolC_0201	825	55	20.6695	75	50.3995	166	158.704
EcolC_0202	729	83	35.2998	168	127.762	107	115.768
EcolC_0203	3114	178	17.7224	463	82.4292	205	51.9239
EcolC_0204	1158	53	14.1902	72	34.4701	99	67.4309
EcolC_0205	528	156	91.6035	338	354.896	382	570.64
EcolC_0206	573	98	53.0265	1113	1076.86	181	249.147
EcolC_0207	333	860	800.711	2721	4530.05	587	1390.36
EcolC_0208	327	298	282.547	670	1135.92	114	274.973
EcolC_0209	648	8	3.82769	35	29.9441	7	8.52031
EcolC_0210	531	14	8.17438	34	35.4979	25	37.1345
EcolC_0211	567	216	118.112	656	641.416	849	1181.02
EcolC_0212	1224	36	9.1189	0	0	52	33.5085
EcolC_0213	426	61	44.3958	7	9.10977	32	59.2479
EcolC_0214	1290	176	42.3004	9	3.86787	89	54.4168
EcolC_0215	354	117	102.472	12	18.793	81	180.474
EcolC_0216	1353	3402	779.575	498	204.056	445	259.415
EcolC_0217	843	322	118.427	151	99.3043	387	362.089
EcolC_0218	2043	837	127.022	565	153.32	1267	489.148
EcolC_0219	753	51	20.9989	70	51.5373	32	33.5187
EcolC_0220	1470	2245	473.501	189	71.2793	224	120.189
EcolC_0221	435	1761	1255.14	336	428.222	261	473.242
EcolC_0222	336	644	594.249	246	405.896	381	894.372
EcolC_0223	1500	496	102.521	388	143.403	233	122.517
EcolC_0224	1203	85	21.9066	30	13.8253	24	15.7354
EcolC_0225	1053	47	13.8386	103	54.2285	51	38.201
EcolC_0226	1608	33	6.36282	1	0.344773	81	39.7312
EcolC_0227	1623	58	11.0798	13	4.44062	92	44.7097
EcolC_0228	1068	186	53.9962	24	12.4583	194	143.273
EcolC_0229	2736	194	21.984	71	14.3867	129	37.1883
EcolC_0230	1125	135	37.2051	66	32.5245	54	37.8594
EcolC_0233	369	9	7.56202	0	0	12	25.65
EcolC_0234	4236	22	1.61023	1	0.130877	14	2.60678
EcolC_0235	402	39	30.0788	7	9.65363	32	62.7851
EcolC_0236	807	30	11.5258	21	14.4266	35	34.2079
EcolC_0237	765	18	7.29512	144	104.357	44	45.3653
EcolC_0238	834	16	5.94806	55	36.5608	32	30.2633
EcolC_0239	945	16	5.2494	78	45.7595	85	70.9446
EcolC_0240	1575	39	7.67725	50	17.5998	185	92.6454
EcolC_0241	588	54	28.4733	96	90.5134	48	64.3867
EcolC_0242	1050	22	6.49613	42	22.1758	19	14.2724
EcolC_0243	1260	227	55.8569	115	50.5995	203	127.074
EcolC_0244	558	1259	699.541	407	404.37	596	842.451
EcolC_0245	666	121	56.3291	12	9.98909	70	82.9003
EcolC_0246	246	360	453.721	53	119.443	113	362.306
EcolC_0247	2199	1263	178.074	231	58.2379	210	75.3228
EcolC_0248	627	311	153.785	222	196.293	210	264.17
EcolC_0249	360	23	19.8083	8	12.3199	16	35.055
EcolC_0250	270	14	16.0763	2	4.10663	4	11.685
EcolC_0251	597	300	155.8	95	88.2202	137	181
EcolC_0252	1497	438	90.7139	188	69.6233	258	135.935
EcolC_0253	669	110	50.9786	292	241.978	53	62.4859
EcolC_0254	1059	275	80.5116	432	226.155	157	116.933
EcolC_0255	855	10383	3765.12	2229	1445.32	3701	3414.17
EcolC_0256	1104	31	8.70591	7	3.51518	13	9.28767
EcolC_0257	384	38	30.6813	18	25.9872	12	24.648
EcolC_0258	1110	624	174.294	184	91.8996	204	144.957
EcolC_0259	927	123	41.1384	271	162.072	43	36.5865
EcolC_0260	1278	583	141.436	327	141.852	86	53.0762
EcolC_0261	768	236	95.2735	88	63.5244	39	40.0531
EcolC_0262	714	319	138.52	179	138.987	44	48.6057
EcolC_0263	1317	170	40.0207	9	3.78857	26	15.5711
EcolC_0264	888	25	8.72868	2	1.24864	5	4.44109
EcolC_0265	846	7	2.56537	0	0	4	3.72926
EcolC_0266	1071	50	14.4744	25	12.941	21	15.4654
EcolC_0267	744	112	46.6731	40	29.8062	41	43.4654
EcolC_0268	441	288	202.477	49	61.5994	88	157.39
EcolC_0269	1743	122	21.7012	51	16.2215	80	36.2014
EcolC_0270	698	3	1.33256	3	2.38278	7	7.90997
EcolC_0272	489	41	25.9954	19	21.5409	13	20.9685
EcolC_0273	1038	397	118.581	239	127.65	157	119.298
EcolC_0274	696	236	105.129	156	124.261	80	90.6595
EcolC_0275	996	471	146.617	249	138.599	356	281.918
EcolC_0276	489	60	38.0421	9	10.2036	27	43.5499
EcolC_0277	1341	130	30.0563	37	15.2965	92	54.1117
EcolC_0278	594	122	63.6788	25	23.3331	37	49.1301
EcolC_0279	1104	1321	370.984	3386	1700.34	501	357.932
EcolC_0280	2187	1017	144.176	1326	336.135	387	139.571
EcolC_0281	1974	1193	187.376	911	255.853	156	62.3318
EcolC_0282	1296	992	237.317	522	223.298	115	69.9883
EcolC_0283	1434	1296	280.206	956	369.596	135	74.2535
EcolC_0284	2448	2378	301.177	1725	390.658	203	65.4059
EcolC_0285	1518	33	6.74006	5	1.82607	15	7.79385
EcolC_0286	993	7	2.1856	0	0	5	3.97149
EcolC_0287	603	0	0	3	2.75818	9	11.7722
EcolC_0288	1506	516	106.23	34	12.5162	224	117.316
EcolC_0289	327	325	308.146	17	28.8217	79	190.551
EcolC_0290	831	397	148.119	63	42.0299	109	103.457
EcolC_0291	759	183	74.7534	38	27.7562	49	50.9198
EcolC_0292	1599	52	10.0827	12	4.16056	35	17.2644
EcolC_0293	1227	39	9.85466	7	3.1628	25	16.0704
EcolC_0294	1017	51	15.5479	40	21.8051	38	29.471
EcolC_0295	2706	3534	404.912	504	103.257	405	118.048
EcolC_0296	2394	1102	142.718	117	27.0945	26	8.56607
EcolC_0297	2085	535	79.5553	171	45.4683	38	14.3751
EcolC_0298	1317	338	79.5706	33	13.8914	28	16.7689
EcolC_0299	576	3520	1894.71	1135	1092.43	1357	1858.19
EcolC_0300	684	87	39.4353	484	392.291	137	157.978
EcolC_0301	771	106	42.6258	62	44.5817	68	69.5644
EcolC_0302	879	45	15.8725	10	6.3071	23	20.6382
EcolC_0303	237	156	204.079	197	460.826	94	312.833
EcolC_0304	2322	1966	262.508	1465	349.779	1687	573.041
EcolC_0305	228	228	310.043	93	226.135	268	927.112
EcolC_0306	2322	498	66.4949	355	84.7588	174	59.1044
EcolC_0307	477	177	115.047	48	55.7881	121	200.078
EcolC_0308	720	635	273.44	197	151.688	186	203.757
EcolC_0309	1353	421	96.473	115	47.1215	87	50.717
EcolC_0310	1623	10340	1975.26	502	171.476	284	138.017
EcolC_0311	1725	178	31.9928	16	5.14221	53	24.2337
EcolC_0312	885	343	120.163	155	97.0973	332	295.888
EcolC_0313	402	105	80.9813	15	20.6864	167	327.66
EcolC_0314	669	160	74.1507	151	125.132	415	489.277
EcolC_0315	2136	861	124.975	426	110.567	242	89.3607
EcolC_0316	561	219	121.033	266	262.868	122	171.526
EcolC_0317	2553	428	51.9774	153	33.2246	125	38.6182
EcolC_0318	780	109	43.3265	15	10.6614	26	26.2912
EcolC_0319	540	12	6.88984	1	1.02666	6	8.76375
EcolC_0320	441	8	5.62436	0	0	2	3.57704
EcolC_0321	405	4	3.06215	0	0	0	0
EcolC_0322	1161	19	5.07391	10	4.77515	9	6.11424
EcolC_0323	522	412	244.708	585	621.304	245	370.193
EcolC_0324	1089	593	168.83	640	325.815	288	208.592
EcolC_0325	1287	968	233.195	708	304.982	395	242.076
EcolC_0326	837	96	35.5605	136	90.0808	54	50.8863
EcolC_0327	678	98	44.8144	91	74.4099	48	55.8398
EcolC_0328	759	73	29.8197	101	73.7732	33	34.2929
EcolC_0329	1005	259	79.9016	571	314.984	80	62.7851
EcolC_0330	906	17	5.81758	14	8.5668	0	0
EcolC_0331	363	14	11.9576	0	0	2	4.34566
EcolC_0332	1164	0	0	1	0.476284	3	2.03283
EcolC_0333	1227	14	3.53757	0	0	12	7.71381
EcolC_0334	879	20	7.05444	6	3.78426	20	17.9462
EcolC_0335	354	1	0.875827	1	1.56609	1	2.22807
EcolC_0336	1305	27	6.41468	6	2.54894	17	10.2747
EcolC_0337	1086	18	5.13883	10	5.10492	15	10.8942
EcolC_0338	732	93	39.3907	43	32.5669	25	26.9378
EcolC_0339	786	34	13.4115	4	2.82135	22	22.0766
EcolC_0340	831	15	5.59644	7	4.66999	11	10.4406
EcolC_0341	1023	33	10.0014	10	5.4193	26	20.0461
EcolC_0342	1338	27	6.25647	6	2.48607	21	12.3793
EcolC_0343	168	23	42.4463	5	16.4998	16	75.1179
EcolC_0344	1374	114	25.7241	468	188.833	72	41.3312
EcolC_0345	807	40	15.3677	132	90.6816	22	21.5021
EcolC_0346	327	127	120.414	227	384.855	72	173.667
EcolC_0347	2544	394	48.0176	1620	353.034	578	179.202
EcolC_0348	1182	47	12.3283	43	20.1683	30	20.0187
EcolC_0349	573	595	321.947	260	251.558	105	144.533
EcolC_0350	168	6	11.073	1	3.29997	1	4.69487
EcolC_0351	603	69	35.4775	35	32.1788	48	62.7851
EcolC_0352	564	28	15.3922	60	58.9781	19	26.5709
EcolC_0353	1221	141	35.8035	579	262.895	282	182.165
EcolC_0354	2091	603	89.4097	223	59.1248	185	69.7831
EcolC_0355	633	2713	1328.82	935	818.892	377	469.754
EcolC_0356	405	2221	1700.26	135	184.798	140	272.65
EcolC_0357	870	419	149.319	53	33.7735	119	107.885
EcolC_0358	219	10	14.1572	3	7.59444	4	14.4062
EcolC_0359	1023	89	26.9734	63	34.1416	52	40.0922
EcolC_0360	1914	314	50.8639	146	42.2892	329	135.577
EcolC_0361	552	45	25.2752	26	26.1128	48	68.5859
EcolC_0362	1806	90	15.4506	40	12.2789	49	21.3999
EcolC_0363	201	26	40.105	4	11.0327	5	19.6203
EcolC_0364	591	1954	1025.08	1773	1663.18	461	615.242
EcolC_0365	219	86	121.752	31	78.4759	33	118.851
EcolC_0366	813	1989	758.518	660	450.062	563	546.198
EcolC_0367	723	349	149.661	127	97.3832	168	183.275
EcolC_0368	387	46	36.8526	35	50.139	30	61.1424
EcolC_0369	360	33	28.4206	8	12.3199	13	28.4822
EcolC_0370	288	355	382.171	33	63.5244	553	1514.49
EcolC_0371	375	1760	1455.13	879	1299.5	1161	2441.93
EcolC_0372	471	1194	785.968	705	829.826	1017	1703.07
EcolC_0373	2115	7175	1051.8	7621	1997.65	7727	2881.6
EcolC_0374	1185	1811	473.829	1631	763.053	1180	785.409
EcolC_0375	2694	200	23.0173	155	31.8972	154	45.0874
EcolC_0376	195	87	138.327	8	22.7444	95	384.257
EcolC_0377	477	1540	1000.98	580	674.106	339	560.549
EcolC_0378	678	90	41.1561	19	15.5361	57	66.3098
EcolC_0379	462	8	5.36871	1	1.19999	6	10.2433
EcolC_0380	1164	47	12.5189	15	7.14426	27	18.2955
EcolC_0381	984	50	15.7542	7	3.94386	39	31.2609
EcolC_0382	588	6	3.1637	2	1.8857	10	13.4139
EcolC_0383	378	2	1.64044	0	0	5	10.433
EcolC_0384	510	3	1.82378	0	0	3	4.63963
EcolC_0385	438	1	0.70786	0	0	0	0
EcolC_0386	1197	20	5.18033	13	6.02099	29	19.1089
EcolC_0387	1482	26	5.43935	11	4.11494	8	4.25769
EcolC_0388	1965	56	8.83582	29	8.1819	36	14.4502
EcolC_0389	816	11	4.1795	1	0.679405	8	7.73272
EcolC_0390	1470	23	4.85101	5	1.8857	23	12.3408
EcolC_0391	420	32	23.6223	8	10.5599	27	50.7046
EcolC_0392	312	1795	1783.74	2518	4474.25	1266	3200.45
EcolC_0393	630	1816	893.71	1675	1473.99	1055	1320.82
EcolC_0394	606	983	502.924	892	816.039	512	666.392
EcolC_0395	303	188	192.37	289	528.779	140	364.433
EcolC_0396	822	1531	577.464	2303	1553.25	898	861.662
EcolC_0397	279	392	435.616	164	325.881	129	364.685
EcolC_0398	333	390	363.113	387	644.296	174	412.133
EcolC_0399	702	1786	788.798	3560	2811.46	646	725.818
EcolC_0400	411	630	475.248	1387	1870.91	337	646.726
EcolC_0401	192	19	30.6813	38	109.724	6	24.648
EcolC_0402	255	173	210.343	355	771.804	111	343.333
EcolC_0403	372	2138	1781.91	1191	1774.96	1863	3950.05
EcolC_0404	315	483	475.399	340	598.394	286	716.124
EcolC_0405	540	2317	1330.31	2051	2105.67	1683	2458.23
EcolC_0406	306	985	998.013	766	1387.8	807	2080.1
EcolC_0407	393	978	771.557	636	897.188	753	1511.25
EcolC_0408	534	2127	1234.95	1658	1721.32	1312	1937.87
EcolC_0409	354	584	511.483	427	668.719	461	1027.14
EcolC_0410	504	1172	720.972	1455	1600.48	897	1403.76
EcolC_0411	180	10	17.2246	10	30.7997	3	13.1456
EcolC_0412	435	1286	916.586	1574	2006.02	1007	1825.88
EcolC_0413	1332	4997	1163.13	10173	4234.12	4260	2522.54
EcolC_0414	117	429	1136.82	552	2615.6	127	856.151
EcolC_0415	357	1438	1248.86	2010	3121.38	691	1526.66
EcolC_0416	390	903	717.868	1591	2261.64	593	1199.29
EcolC_0417	621	1632	814.798	3175	2834.46	1102	1399.66
EcolC_0418	990	2806	878.768	10898	6102.82	2077	1654.76
EcolC_0419	384	1166	941.432	2309	3333.59	689	1415.21
EcolC_0420	369	124	104.188	25	37.5606	353	754.537
EcolC_0421	426	98	71.3244	20	26.0279	221	409.181
EcolC_0422	219	5	7.0786	1	2.53148	13	46.82
EcolC_0423	411	229	172.749	84	113.307	96	184.231
EcolC_0424	1377	274	61.6933	123	49.5211	51	29.2125
EcolC_0425	1290	386	92.7725	126	54.1502	66	40.354
EcolC_0426	948	1490	487.303	347	202.927	217	180.544
EcolC_0427	510	2201	1338.05	395	429.384	402	621.711
EcolC_0428	1125	40	11.0237	22	10.8415	25	17.5275
EcolC_0429	474	460	300.885	96	112.282	95	158.08
EcolC_0430	543	362	206.695	145	148.043	82	119.11
EcolC_0431	573	234	126.614	52	50.3115	57	78.4608
EcolC_0432	819	285	107.89	98	66.3378	39	37.5589
EcolC_0433	258	87	104.549	10	21.4882	1	3.05712
EcolC_0434	555	168	93.8508	66	65.928	55	78.1632
EcolC_0435	759	18	7.35279	2	1.46085	4	4.15672
EcolC_0436	1104	18	5.05504	11	5.52386	2	1.42887
EcolC_0437	1182	35	9.18062	9	4.22128	7	4.67103
EcolC_0438	1026	79	23.8727	8	4.32276	21	16.1437
EcolC_0439	222	220	307.25	13	32.4645	5	17.7644
EcolC_0440	3105	78	7.78851	70	12.4984	100	25.4022
EcolC_0441	1158	30	8.03219	8	3.83001	25	17.028
EcolC_0442	663	9	4.20872	0	0	8	9.51719
EcolC_0443	180	1	1.72246	0	0	0	0
EcolC_0444	885	14	4.90463	4	2.50574	12	10.6947
EcolC_0445	297	409	426.961	96	179.198	29	77.0148
EcolC_0446	966	593	190.326	1759	1009.5	138	112.677
EcolC_0447	882	138	48.5101	58	36.4568	84	75.1179
EcolC_0448	1452	116	24.7693	30	11.4544	33	17.9259
EcolC_0449	243	17	21.6902	0	0	18	58.425
EcolC_0450	1350	2905	667.166	1639	673.076	241	140.804
EcolC_0451	471	1641	1080.21	475	559.103	96	160.762
EcolC_0453	831	41	15.2969	30	20.0142	17	16.1354
EcolC_0454	975	99	31.4813	53	30.1363	17	13.7523
EcolC_0455	1941	519	82.9017	266	75.9757	300	121.907
EcolC_0456	1044	1021	303.212	571	303.218	332	250.825
EcolC_0457	1104	217	60.9414	201	100.936	79	56.4405
EcolC_0458	489	29	18.387	36	40.8143	19	30.6462
EcolC_0459	594	75	39.1468	128	119.465	44	58.425
EcolC_0460	1470	335	70.656	314	118.422	160	85.849
EcolC_0461	3801	464	37.8479	489	71.323	246	51.0469
EcolC_0462	1446	547	117.284	514	197.067	240	130.911
EcolC_0463	930	144	48.0066	51	30.4023	138	117.038
EcolC_0464	204	16	24.3171	6	16.3057	42	162.387
EcolC_0465	933	31	10.3015	11	6.53627	90	76.084
EcolC_0466	1968	80	12.6034	32	9.01454	117	46.8914
EcolC_0467	273	102	115.84	12	24.369	70	202.24
EcolC_0468	264	100	117.44	30	62.9994	169	504.911
EcolC_0469	471	659	433.796	835	982.844	475	795.436
EcolC_0470	939	2282	753.48	564	332.991	588	493.906
EcolC_0471	1068	136	39.4811	70	36.3367	86	63.5126
EcolC_0472	1368	195	44.1947	45	18.2367	69	39.7828
EcolC_0473	399	1199	931.682	782	1086.56	475	938.973
EcolC_0474	1128	315	86.5811	115	56.5207	106	74.1189
EcolC_0475	429	1251	904.111	3413	4410.6	310	569.95
EcolC_0476	393	1110	875.693	2568	3622.61	185	371.289
EcolC_0477	639	2043	991.263	1512	1311.81	1027	1267.66
EcolC_0478	498	774	481.874	625	695.776	311	492.565
EcolC_0479	1368	82	18.5844	12	4.86311	23	13.2609
EcolC_0480	792	387	151.498	157	109.899	301	299.76
EcolC_0481	894	26	9.0169	3	1.86038	13	11.4693
EcolC_0482	1491	378	78.6024	13	4.83375	37	19.573
EcolC_0483	690	102	45.8324	6	4.82082	10	11.431
EcolC_0484	876	104	36.8087	47	29.7449	37	33.3143
EcolC_0485	465	140	93.3462	13	15.4992	42	71.2408
EcolC_0486	480	96	62.0085	90	103.949	23	37.7937
EcolC_0487	1419	1161	253.671	1623	634.096	595	330.725
EcolC_0488	4569	2334	158.38	5618	681.678	3053	527.033
EcolC_0489	963	30	9.65865	52	29.9361	60	49.1425
EcolC_0490	2337	1107	146.862	280	66.4229	472	159.3
EcolC_0491	654	410	194.369	149	126.307	78	94.0696
EcolC_0492	729	152	64.6454	56	42.5872	73	78.9819
EcolC_0493	633	2764	1353.8	855	748.827	507	631.738
EcolC_0494	273	43	48.8346	10	20.3075	14	40.4481
EcolC_0495	855	287	104.073	128	82.9971	77	71.0325
EcolC_0496	492	232	146.199	162	182.544	80	128.25
EcolC_0497	288	328	353.104	98	188.648	60	164.32
EcolC_0498	1434	986	213.181	831	321.27	731	402.069
EcolC_0499	726	161	68.756	143	109.199	103	111.901
EcolC_0500	558	204	113.349	78	77.496	130	183.756
EcolC_0501	576	139	74.8193	57	54.8619	105	143.78
EcolC_0502	567	219	119.752	64	62.5771	98	136.325
EcolC_0503	987	318	99.8922	156	87.6246	235	187.795
EcolC_0504	978	312	98.9093	162	91.8322	186	150.005
EcolC_0505	810	489	187.174	195	133.465	107	104.191
EcolC_0506	783	253	100.18	87	61.5994	45	45.3297
EcolC_0507	552	161	90.4291	32	32.1388	13	18.5753
EcolC_0508	636	294	143.322	133	115.935	63	78.1297
EcolC_0509	294	84	88.5836	74	139.541	6	16.0967
EcolC_0510	255	30	36.4756	37	80.4415	16	49.4894
EcolC_0511	1260	452	111.222	312	137.279	147	92.0194
EcolC_0512	279	13	14.4464	4	7.94831	11	31.0972
EcolC_0513	972	381	121.529	209	119.206	124	100.621
EcolC_0514	312	3060	3040.8	1680	2985.2	336	849.41
EcolC_0515	258	2574	3093.22	1088	2337.91	265	810.137
EcolC_0516	966	257	82.4855	206	118.225	142	115.943
EcolC_0517	1173	354	93.5679	122	57.6608	161	108.258
EcolC_0518	1434	192	41.512	72	27.8357	80	44.0021
EcolC_0519	477	470	305.493	255	296.374	144	238.109
EcolC_0520	294	1720	1813.86	1487	2804.03	496	1330.66
EcolC_0521	630	4116	2025.61	496	436.476	3766	4714.9
EcolC_0522	1935	13021	2086.34	4019	1151.48	8928	3639.2
EcolC_0523	849	278	101.522	105	68.5647	190	176.514
EcolC_0524	1338	987	228.709	329	136.32	465	274.113
EcolC_0525	333	892	830.505	1342	2234.23	497	1177.18
EcolC_0526	1626	54	10.2966	1	0.340956	14	6.7911
EcolC_0527	1344	532	122.725	1367	563.882	1009	592.14
EcolC_0528	423	748	548.255	245	321.103	568	1059.11
EcolC_0529	1488	2163	450.687	816	304.023	1357	719.299
EcolC_0530	2673	4606	534.252	2228	462.099	2234	659.199
EcolC_0531	402	645	497.457	189	260.648	248	486.584
EcolC_0532	945	543	178.152	341	200.051	287	239.542
EcolC_0533	270	2749	3156.69	6292	12919.4	1258	3674.93
EcolC_0534	2136	6987	1014.17	3198	830.034	2789	1029.86
EcolC_0535	885	9051	3170.84	9290	5819.58	9090	8101.27
EcolC_0536	1890	4353	714.083	7136	2093.21	9307	3884.01
EcolC_0537	1245	209	52.0473	283	126.019	157	99.4633
EcolC_0538	1008	76	23.3762	33	18.1498	65	50.861
EcolC_0539	879	25	8.81805	107	67.486	28	25.1247
EcolC_0540	996	53	16.4983	106	59.0018	46	36.4276
EcolC_0541	525	913	539.179	578	610.362	355	533.337
EcolC_0542	504	408	250.987	334	367.396	151	236.308
EcolC_0543	312	74	73.5358	14	24.8767	26	65.7281
EcolC_0544	444	149	104.046	28	34.9618	82	145.668
EcolC_0545	519	103	61.5306	73	77.9784	46	69.9074
EcolC_0546	636	47	22.912	20	17.4338	33	40.9251
EcolC_0547	1041	134	39.9094	79	42.0722	51	38.6413
EcolC_0548	576	282	151.792	149	143.411	47	64.3588
EcolC_0549	591	169	88.6586	84	78.7972	74	98.759
EcolC_0550	396	35	27.4028	22	30.7997	18	35.8517
EcolC_0551	2037	701	106.696	340	92.5351	364	140.943
EcolC_0552	861	130	46.8125	32	20.6047	79	72.3696
EcolC_0553	1092	37	10.5051	11	5.58456	16	11.5566
EcolC_0554	2517	119	14.6584	56	12.3346	78	24.4424
EcolC_0555	696	3	1.33639	0	0	8	9.06595
EcolC_0556	585	103	54.5887	23	21.7967	84	113.255
EcolC_0557	702	6	2.64994	3	2.36921	8	8.98846
EcolC_0558	792	11	4.30615	1	0.699993	11	10.9547
EcolC_0559	804	0	0	0	0	8	7.84813
EcolC_0560	477	1	0.649985	0	0	11	18.1889
EcolC_0561	861	19	6.84183	3	1.93169	38	34.8107
EcolC_0562	1155	41	11.0058	15	7.19993	78	53.2654
EcolC_0563	1134	97	26.5204	26	12.711	34	23.6482
EcolC_0564	435	10	7.12742	1	1.27447	7	12.6923
EcolC_0565	879	34	11.9926	10	6.3071	10	8.97312
EcolC_0566	780	9	3.57742	1	0.710762	4	4.04481
EcolC_0567	474	6	3.92459	0	0	3	4.99201
EcolC_0568	1281	23	5.56673	5	2.16391	26	16.0087
EcolC_0569	810	273	104.496	272	186.167	195	189.881
EcolC_0570	465	219	146.02	19	22.6527	260	441.014
EcolC_0571	336	102	94.1201	11	18.1498	154	361.505
EcolC_0572	1572	527	103.939	24	8.46404	55	27.5958
EcolC_0573	1335	53	12.3088	0	0	9	5.31733
EcolC_0574	771	30	12.0639	0	0	8	8.18405
EcolC_0575	891	51	17.7466	14	8.71102	11	9.7375
EcolC_0576	1146	109	29.4892	26	12.5779	34	23.4006
EcolC_0578	540	46	26.411	1	1.02666	61	89.0981
EcolC_0579	345	6	5.39205	0	0	19	43.4377
EcolC_0580	939	143	47.2163	0	0	15	12.5996
EcolC_0581	990	35	10.9611	0	0	11	8.76375
EcolC_0582	1332	52	12.1038	12	4.99454	29	17.1722
EcolC_0583	1209	43	11.0272	0	0	16	10.4382
EcolC_0584	2295	35	4.72832	6	1.4494	13	4.46779
EcolC_0585	390	18	14.3097	5	7.10762	2	4.04481
EcolC_0586	1365	66	14.9911	22	8.93529	22	12.7123
EcolC_0587	1332	17	3.957	10	4.16212	36	21.3172
EcolC_0588	1311	68	16.0815	17	7.18894	43	25.8701
EcolC_0589	165	657	1234.53	58	194.878	13	62.143
EcolC_0590	702	42	18.5496	11	8.68709	15	16.8534
EcolC_0591	897	143	49.4271	44	27.1944	27	23.7413
EcolC_0592	357	12	10.4216	0	0	7	15.4654
EcolC_0593	366	175	148.244	28	42.4127	123	265.068
EcolC_0594	987	74	23.2454	54	30.3316	28	22.3755
EcolC_0595	393	45	35.5011	20	28.2135	24	48.1672
EcolC_0596	300	206	212.896	552	1020.09	97	255.025
EcolC_0597	405	188	143.921	271	370.965	61	118.797
EcolC_0598	306	186	188.457	101	182.986	39	100.525
EcolC_0599	369	368	309.202	363	545.38	152	324.9
EcolC_0600	384	229	184.895	97	140.042	39	80.1061
EcolC_0601	663	1659	775.808	197	164.73	291	346.188
EcolC_0602	777	698	278.52	95	67.7831	711	721.74
EcolC_0603	717	1	0.432417	0	0	17	18.7009
EcolC_0604	501	6	3.71309	3	3.31973	6	9.44596
EcolC_0605	2685	34	3.92605	5	1.03239	51	14.9816
EcolC_0606	1089	371	105.625	171	87.0537	274	198.452
EcolC_0607	1299	175	41.7686	65	27.7411	406	246.518
EcolC_0608	1413	175	38.3988	24	9.41647	515	287.473
EcolC_0609	1488	138	28.754	44	16.3934	448	237.469
EcolC_0610	552	16	8.98675	4	4.01735	8	11.431
EcolC_0611	1245	950	236.579	538	239.57	490	310.427
EcolC_0612	966	106	34.0213	26	14.9216	37	30.2104
EcolC_0613	987	1117	350.879	54	30.3316	146	116.672
EcolC_0614	684	12	5.43935	6	4.86311	10	11.5312
EcolC_0615	504	46	28.2975	27	29.6997	55	86.0725
EcolC_0616	1137	127	34.631	33	16.0906	104	72.1449
EcolC_0617	315	11	10.8269	0	0	20	50.0786
EcolC_0618	417	16	11.8961	1	1.32948	17	32.1548
EcolC_0619	2019	222	34.0909	10	2.74589	9	3.51592
EcolC_0620	2352	36	4.74555	11	2.59283	34	11.4018
EcolC_0621	1071	10	2.89489	1	0.517642	5	3.68225
EcolC_0622	1434	11	2.37829	3	1.15982	3	1.65008
EcolC_0623	450	1	0.688984	0	0	0	0
EcolC_0624	3093	38	3.80912	5	0.896208	14	3.5701
EcolC_0625	984	153	48.2079	40	22.5364	39	31.2609
EcolC_0626	333	4	3.72424	0	0	3	7.10574
EcolC_0627	1290	444	106.712	144	61.8859	340	207.884
EcolC_0628	1521	53	10.8036	26	9.47683	47	24.3726
EcolC_0629	624	838	416.371	285	253.209	433	547.313
EcolC_0630	765	270	109.427	44	31.8867	53	54.6446
EcolC_0631	507	224	136.981	70	76.5436	79	122.9
EcolC_0632	1842	2829	476.173	2215	666.658	4583	1962.42
EcolC_0633	1746	1022	181.48	568	180.353	1095	494.655
EcolC_0634	216	11049	15859.5	22082	56676.6	2513	9176.38
EcolC_0635	1014	179	54.7314	182	99.5067	194	150.902
EcolC_0636	1464	19	4.02378	9	3.40816	16	8.62008
EcolC_0637	606	7	3.58135	1	0.914842	12	15.6186
EcolC_0638	912	15	5.09939	3	1.82367	8	6.91875
EcolC_0639	933	6	1.99384	6	3.56524	5	4.22689
EcolC_0640	618	172	86.2902	19	17.0445	26	33.1831
EcolC_0641	369	33	27.7274	10	15.0242	9	19.2375
EcolC_0642	822	161	60.7261	77	51.9323	105	100.751
EcolC_0643	1239	621	155.397	710	317.692	431	274.371
EcolC_0644	621	373	186.225	113	100.88	36	45.7239
EcolC_0645	1302	128	30.4804	94	40.0254	47	28.4721
EcolC_0646	2841	333	36.3408	192	37.467	115	31.9271
EcolC_0647	1434	313	67.6732	140	54.125	109	59.9528
EcolC_0648	1662	81	15.1104	8	2.66857	38	18.0337
EcolC_0649	630	126	62.0085	3	2.63997	81	101.409
EcolC_0650	201	606	934.756	19	52.4054	40	156.963
EcolC_0651	1032	22	6.60944	2	1.07441	23	17.5785
EcolC_0652	750	4	1.65356	0	0	3	3.15495
EcolC_0653	2499	41	5.08674	2	0.443693	17	5.36556
EcolC_0654	552	14	7.8634	0	0	8	11.431
EcolC_0655	291	652	694.666	137	261.004	230	623.401
EcolC_0656	654	1993	944.824	1278	1083.36	927	1117.98
EcolC_0657	171	107	194.003	78	252.882	93	428.962
EcolC_0658	774	222	88.927	100	71.6272	101	102.923
EcolC_0659	816	83	31.5362	21	14.2675	32	30.9309
EcolC_0660	1161	4557	1216.94	1591	759.726	460	312.506
EcolC_0661	672	5666	2614.14	736	607.194	689	808.691
EcolC_0662	1482	1134	237.239	837	313.109	344	183.081
EcolC_0663	630	191	93.9971	55	48.3995	75	93.8973
EcolC_0664	423	56	41.0458	31	40.6294	31	57.8035
EcolC_0665	825	1396	524.63	244	163.966	242	231.363
EcolC_0666	582	322	171.536	66	62.8695	49	66.4057
EcolC_0667	1893	990	162.146	325	95.1813	308	128.331
EcolC_0668	315	1800	1771.67	1178	2073.26	555	1389.68
EcolC_0669	582	71	37.8231	38	36.1976	43	58.2744
EcolC_0670	333	7	6.51741	2	3.3297	9	21.3172
EcolC_0671	1350	42	9.64577	26	10.6772	20	11.685
EcolC_0672	660	25	11.744	6	5.03995	25	29.8764
EcolC_0673	393	413	325.821	74	104.39	774	1553.39
EcolC_0674	483	23	14.7639	21	24.1041	36	58.7879
EcolC_0675	297	1243	1297.59	113	210.931	1689	4485.45
EcolC_0676	396	88	68.8984	14	19.5998	181	360.509
EcolC_0677	1608	295	56.8797	97	33.4429	78	38.2597
EcolC_0678	2259	479	65.7417	249	61.1085	253	88.3358
EcolC_0679	738	165	69.3185	65	48.8288	89	95.1187
EcolC_0680	1413	277	60.7798	155	60.8147	148	82.6137
EcolC_0681	2220	418	58.3774	158	39.4569	129	45.832
EcolC_0682	258	8	9.61373	1	2.14882	6	18.3427
EcolC_0683	927	26	8.69591	5	2.99026	24	20.4204
EcolC_0684	828	265	99.2286	236	158.016	105	100.021
EcolC_0685	1164	824	219.48	512	243.857	430	291.372
EcolC_0686	957	162	52.4837	14	8.11026	103	84.8902
EcolC_0687	660	2348	1103	243	204.118	507	605.894
EcolC_0688	1188	265	69.1594	421	196.465	114	75.6869
EcolC_0689	735	1425	601.103	311	234.58	619	664.256
EcolC_0690	426	549	399.562	176	229.046	250	462.874
EcolC_0691	885	113	39.5874	61	38.2125	46	40.9965
EcolC_0692	495	350	219.222	120	134.399	110	175.275
EcolC_0693	1041	3021	899.749	114	60.7118	180	136.381
EcolC_0695	288	11	11.8419	3	5.77494	1	2.73867
EcolC_0696	1119	2843	787.714	459	227.406	428	301.68
EcolC_0697	987	1828	574.223	326	183.113	218	174.209
EcolC_0698	1179	1201	315.828	247	116.145	128	85.6305
EcolC_0699	1704	1668	303.493	475	154.541	216	99.9808
EcolC_0700	495	306	191.663	293	328.157	53	84.4507
EcolC_0701	489	221	140.122	199	225.612	55	88.7128
EcolC_0702	342	88	79.7771	18	29.1787	9	20.7562
EcolC_0703	249	121	150.663	71	158.08	14	44.3467
EcolC_0704	867	668	238.88	203	129.806	81	73.6883
EcolC_0705	1860	769	128.184	503	149.925	341	144.602
EcolC_0706	1500	19	3.92721	10	3.69596	29	15.2489
EcolC_0707	693	4	1.78957	0	0	1	1.13815
EcolC_0708	699	3	1.33066	1	0.793125	15	16.9257
EcolC_0709	759	10	4.08488	7	5.11299	5	5.1959
EcolC_0710	1350	13	2.9856	0	0	5	2.92125
EcolC_0711	825	1	0.375809	4	2.68797	10	9.56045
EcolC_0712	561	3	1.65798	0	0	4	5.6238
EcolC_0713	1071	16	4.63182	8	4.14113	9	6.62805
EcolC_0714	1080	172	49.3772	114	58.5194	118	86.1769
EcolC_0715	1173	24	6.34359	12	5.67155	14	9.41375
EcolC_0716	249	1	1.24515	0	0	0	0
EcolC_0717	915	7	2.37191	2	1.21179	2	1.72402
EcolC_0718	1722	37	6.66178	3	0.965844	7	3.20625
EcolC_0719	1143	72	19.5302	4	1.94014	19	13.1111
EcolC_0720	765	2329	943.908	10	7.24699	92	94.8547
EcolC_0721	1500	17	3.51382	3	1.10879	7	3.68077
EcolC_0722	1053	6	1.76663	1	0.52649	5	3.74519
EcolC_0723	1224	91	23.0506	30	13.5881	257	165.609
EcolC_0724	405	12	9.18645	2	2.73775	3	5.8425
EcolC_0725	2172	214	30.5475	42	10.7203	87	31.5931
EcolC_0726	1683	16	2.94752	6	1.97645	30	14.0595
EcolC_0727	432	4	2.87077	0	0	7	12.7805
EcolC_0728	300	0	0	0	0	0	0
EcolC_0729	867	0	0	0	0	0	0
EcolC_0730	645	70	33.648	22	18.9096	37	45.2454
EcolC_0732	804	43	16.5819	8	5.51636	3	2.94305
EcolC_0733	285	0	0	0	0	0	0
EcolC_0734	1281	130	31.4641	28	12.1179	124	76.3493
EcolC_0735	819	15	5.67844	5	3.38458	5	4.81525
EcolC_0736	1152	3	0.807403	0	0	5	3.42334
EcolC_0738	258	12	14.4206	3	6.44645	11	33.6283
EcolC_0739	768	52	20.9925	9	6.49681	12	12.324
EcolC_0740	957	33	10.6911	11	6.37235	12	9.89012
EcolC_0741	999	16	4.96565	10	5.54949	5	3.94763
EcolC_0742	903	101	34.6781	29	17.8045	44	38.4324
EcolC_0743	2325	578	77.0773	86	20.5066	195	66.1522
EcolC_0744	954	368	119.597	100	58.1126	107	88.4643
EcolC_0745	522	703	417.548	114	121.075	257	388.325
EcolC_0747	1263	100	24.5481	27	11.8517	60	37.4697
EcolC_0748	708	123	53.8634	80	62.6434	121	134.798
EcolC_0749	2136	71	10.3057	33	8.56508	38	14.0318
EcolC_0750	1257	385	94.9614	66	29.109	63	39.531
EcolC_0751	1083	49	14.0278	43	22.012	142	103.417
EcolC_0752	276	3	3.37003	7	14.0607	0	0
EcolC_0753	1053	79	23.2606	49	25.798	62	46.4404
EcolC_0754	720	82	35.3104	23	17.7098	49	53.678
EcolC_0755	327	144	136.533	155	262.786	61	147.135
EcolC_0756	720	77	33.1573	36	27.7197	35	38.3414
EcolC_0757	1047	468	138.586	87	46.0672	100	75.3331
EcolC_0758	1008	41	12.6109	23	12.6499	52	40.6888
EcolC_0759	1137	193	52.6282	128	62.412	37	25.6669
EcolC_0760	594	62	32.3614	71	66.266	22	29.2125
EcolC_0761	291	9	9.58895	6	11.4308	6	16.2626
EcolC_0762	567	139	76.0069	81	79.1992	27	37.5589
EcolC_0763	705	183	80.4792	56	44.037	75	83.9082
EcolC_0764	981	32	10.1135	14	7.91185	21	16.8843
EcolC_0765	417	108	80.2988	39	51.8498	33	62.4181
EcolC_0766	636	222	108.222	72	62.7616	71	88.0509
EcolC_0767	951	473	154.206	221	128.834	109	90.4021
EcolC_0768	732	390	165.187	96	72.7075	128	137.921
EcolC_0769	708	549	240.414	127	99.4465	126	140.369
EcolC_0770	456	872	592.889	221	268.687	204	352.856
EcolC_0771	1395	77292	17178.4	19494	7747.21	38980	22039.4
EcolC_0772	1155	2227	597.805	4969	2385.1	3262	2227.59
EcolC_0773	1977	1550	243.079	1027	287.993	895	357.066
EcolC_0774	921	322	108.397	151	90.8942	102	87.352
EcolC_0775	759	405	165.438	99	72.3123	123	127.819
EcolC_0776	1992	2233	347.553	2092	582.225	491	194.413
EcolC_0777	444	7	4.88806	0	0	1	1.77644
EcolC_0778	1389	13	2.90177	1	0.399132	3	1.70354
EcolC_0779	1278	19	4.6094	1	0.433798	18	11.109
EcolC_0780	966	8	2.56764	1	0.573907	5	4.08249
EcolC_0781	510	108	65.6561	195	211.974	71	109.805
EcolC_0782	714	162	70.3458	68	52.7995	97	107.153
EcolC_0783	1020	1739	528.592	1107	601.681	836	646.455
EcolC_0784	1164	3914	1042.53	2604	1240.24	1192	807.711
EcolC_0785	1080	5823	1671.65	6855	3518.86	611	446.221
EcolC_0786	861	308	110.91	204	131.355	233	213.445
EcolC_0787	636	33	16.0871	27	23.5356	39	48.366
EcolC_0788	741	289	120.921	132	98.7585	149	158.599
EcolC_0789	897	147	50.8097	15	9.27081	36	31.655
EcolC_0790	1479	40	8.3852	13	4.87297	29	15.4654
EcolC_0791	786	9	3.55011	2	1.41067	1	1.00348
EcolC_0792	996	8	2.4903	1	0.556621	11	8.71096
EcolC_0793	2145	63	9.10615	56	14.4737	107	39.3449
EcolC_0794	894	255	88.435	108	66.9738	71	62.6402
EcolC_0795	231	9	12.0796	3	7.19993	11	37.5589
EcolC_0796	660	548	257.429	355	298.197	172	205.55
EcolC_0797	1233	924	232.343	2755	1238.73	958	612.823
EcolC_0798	603	832	427.787	657	604.042	484	633.083
EcolC_0799	330	1907	1791.67	2899	4870.27	574	1371.93
EcolC_0800	585	600	317.993	231	218.915	597	804.917
EcolC_0801	1326	1463	342.076	793	331.55	1124	668.583
EcolC_0802	1179	999	262.708	1019	479.159	586	392.027
EcolC_0803	1203	859	221.385	266	122.584	234	153.42
EcolC_0804	1095	1900	537.974	384	194.418	400	288.123
EcolC_0805	390	693	550.922	98	139.309	86	173.927
EcolC_0806	2874	3643	393.001	1073	206.982	559	153.411
EcolC_0807	744	114	47.5065	20	14.9031	24	25.4431
EcolC_0808	1434	367	79.3485	146	56.4446	83	45.6522
EcolC_0809	312	109	108.316	32	56.861	51	128.928
EcolC_0810	660	3883	1824.08	1382	1160.87	900	1075.55
EcolC_0811	981	1849	584.372	341	192.71	378	303.917
EcolC_0812	267	1569	1821.94	95	197.256	545	1609.97
EcolC_0813	408	282	214.294	113	153.546	76	146.922
EcolC_0814	522	505	299.946	276	293.128	380	574.177
EcolC_0815	897	343	118.556	110	67.9859	323	284.016
EcolC_0816	711	224	97.6787	67	52.2425	153	169.728
EcolC_0817	1734	486	86.8978	359	114.779	394	179.217
EcolC_0818	1099	760	214.406	415	209.348	215	154.303
EcolC_0819	1518	807	164.825	1133	413.787	184	95.6045
EcolC_0820	549	66	37.2729	32	32.3144	41	58.9039
EcolC_0821	1449	59	12.6242	0	0	9	4.89899
EcolC_0822	1920	82	13.2414	8	2.30998	20	8.21602
EcolC_0823	489	15	9.51051	14	15.8722	6	9.67776
EcolC_0824	1368	75	16.998	33	13.3735	39	22.4859
EcolC_0825	1317	27	6.35623	7	2.94667	37	22.1589
EcolC_0826	1401	35	7.74554	6	2.37428	9	5.06684
EcolC_0827	2871	217	23.4341	46	8.88267	70	19.2308
EcolC_0828	780	24	9.53978	0	0	6	6.06721
EcolC_0829	1329	29	6.76542	6	2.50291	3	1.78045
EcolC_0830	3099	222	22.2102	62	11.0915	136	34.6138
EcolC_0831	516	111	66.6952	8	8.59526	14	21.3999
EcolC_0832	771	215	86.4581	5	3.59529	9	9.20705
EcolC_0833	1626	323	61.5891	19	6.47816	28	13.5822
EcolC_0834	933	77	25.5877	12	7.13047	21	17.7529
EcolC_0835	1386	30	6.71088	6	2.39998	5	2.84537
EcolC_0836	1212	81	20.7207	6	2.74453	29	18.8724
EcolC_0837	1197	36	9.32459	7	3.24207	31	20.4268
EcolC_0838	1191	25	6.50803	1	0.465486	6	3.97349
EcolC_0839	1779	706	123.041	16	4.98612	36	15.961
EcolC_0840	480	77	49.736	0	0	4	6.57281
EcolC_0841	879	69	24.3378	2	1.26142	5	4.48656
EcolC_0842	2298	365	49.2453	12	2.89501	42	14.4156
EcolC_0843	756	602	246.886	105	76.9992	177	184.665
EcolC_0844	1623	26	4.9668	0	0	16	7.7756
EcolC_0845	948	11	3.59754	0	0	9	7.48801
EcolC_0846	666	6	2.79318	0	0	9	10.6586
EcolC_0847	261	0	0	0	0	0	0
EcolC_0848	768	9	3.63331	0	0	26	26.702
EcolC_0850	501	7	4.33193	0	0	13	20.4662
EcolC_0851	1182	21	5.50837	5	2.34515	61	40.7047
EcolC_0852	216	1	1.43538	1	2.56664	2	7.30312
EcolC_0853	333	14	13.0348	2	3.3297	27	63.9517
EcolC_0855	698	6	2.66512	0	0	8	9.03997
EcolC_0857	195	1	1.58996	0	0	3	12.1344
EcolC_0858	432	4	2.87077	0	0	6	10.9547
EcolC_0859	633	9	4.40819	0	0	20	24.9206
EcolC_0860	375	2	1.65356	0	0	6	12.6198
EcolC_0861	219	8	11.3258	0	0	8	28.8123
EcolC_0862	1377	25	5.62895	0	0	47	26.9213
EcolC_0863	492	9	5.67151	0	0	9	14.4281
EcolC_0864	447	44	30.5187	0	0	56	98.8127
EcolC_0865	237	1	1.3082	0	0	1	3.32801
EcolC_0866	426	5	3.639	0	0	7	12.9605
EcolC_0867	483	15	9.62866	5	5.73907	1	1.633
EcolC_0868	810	42	16.0763	4	2.73775	8	7.79
EcolC_0869	633	7	3.42859	2	1.75164	12	14.9524
EcolC_0870	1230	68	17.1406	18	8.11309	31	19.8787
EcolC_0871	1182	1092	286.435	51	23.9206	54	36.0337
EcolC_0872	837	43	15.9281	19	12.5848	17	16.0198
EcolC_0873	762	56	22.7853	25	18.1888	42	43.4737
EcolC_0874	1419	108	23.5973	3526	1377.59	2345	1000.55
EcolC_0875	693	47	21.0274	193	154.398	37	42.1115
EcolC_0876	936	50	16.5621	80	47.3841	34	28.6507
EcolC_0877	1263	193	47.3779	126	55.3078	31	19.3594
EcolC_0878	1032	420	126.18	267	143.433	426	325.583
EcolC_0879	2160	186	26.6981	58	14.8865	112	40.8975
EcolC_0880	1194	72	18.696	63	29.252	72	47.5621
EcolC_0881	1041	266	79.2232	171	91.0677	61	46.218
EcolC_0882	219	440	622.917	116	293.652	45	162.069
EcolC_0883	714	133	57.7531	101	78.4227	49	54.129
EcolC_0884	690	95	42.687	56	44.9943	60	68.5859
EcolC_0885	531	491	286.687	239	249.53	188	279.252
EcolC_0886	2247	571	78.787	432	106.586	164	57.567
EcolC_0887	876	230	81.4039	51	32.2764	46	41.4177
EcolC_0888	795	234	91.2579	84	58.5775	51	50.5983
EcolC_0889	471	27	17.7731	1	1.17706	0	0
EcolC_0890	564	41	22.5386	0	0	5	6.99235
EcolC_0891	408	9	6.83918	2	2.71762	0	0
EcolC_0892	324	23	22.0092	0	0	6	14.6062
EcolC_0893	3369	477	43.8974	187	30.7723	151	35.3515
EcolC_0894	2889	353	37.8834	176	33.7741	147	40.1331
EcolC_0895	3543	433	37.8912	298	46.6298	180	40.0713
EcolC_0896	1827	212	35.9765	113	34.2893	98	42.3078
EcolC_0897	1332	208	48.4151	837	348.369	737	436.411
EcolC_0898	1254	244	60.3273	83	36.6944	106	66.6716
EcolC_0899	1098	705	199.071	124	62.6092	319	229.151
EcolC_0900	807	166	63.7758	76	52.2106	162	158.334
EcolC_0901	444	180	125.693	110	137.35	86	152.773
EcolC_0902	1206	506	130.084	450	206.864	330	215.824
EcolC_0903	228	549	746.55	526	1279	89	307.884
EcolC_0904	918	182	61.4682	56	33.8193	178	152.936
EcolC_0905	396	9	7.04643	10	13.9999	7	13.9423
EcolC_0906	1101	135	38.0161	130	65.4598	94	67.34
EcolC_0907	732	192	81.3227	20	15.1474	22	23.7052
EcolC_0908	423	112	82.0917	7	9.17438	4	7.45851
EcolC_0909	1419	392	85.6496	10	3.90694	36	20.0103
EcolC_0910	1776	1482	258.718	30	9.36477	132	58.6224
EcolC_0911	1317	496	116.766	7	2.94667	31	18.5656
EcolC_0912	648	86	41.1476	2	1.71109	8	9.7375
EcolC_0913	1152	1037	279.092	46	22.1373	47	32.1794
EcolC_0914	756	125	51.2637	27	19.7998	19	19.8228
EcolC_0915	1368	141	31.9562	117	47.4153	37	21.3328
EcolC_0916	1290	460	110.558	168	72.2002	54	33.0169
EcolC_0917	1365	2068	469.72	918	372.845	260	150.236
EcolC_0918	849	228	83.2624	236	154.107	143	132.85
EcolC_0919	546	150	85.1766	126	127.937	113	163.237
EcolC_0920	330	16	15.0324	15	25.1997	9	21.511
EcolC_0921	783	60	23.7581	14	9.91254	20	20.1466
EcolC_0922	450	382	263.192	116	142.911	90	157.747
EcolC_0923	1353	83	19.0196	3	1.22926	12	6.99545
EcolC_0924	1341	38	8.7857	26	10.7489	12	7.05805
EcolC_0925	1341	132	30.5187	37	15.2965	46	27.0559
EcolC_0926	2757	313	35.1989	80	16.0869	80	22.8868
EcolC_0927	1302	303	72.1528	161	68.5541	192	116.312
EcolC_0928	2235	1253	173.818	391	96.988	275	97.0482
EcolC_0929	249	57	70.9736	7	15.5854	17	53.8495
EcolC_0930	312	67	66.5797	12	21.3229	21	53.0881
EcolC_0931	792	399	156.196	126	88.1991	146	145.399
EcolC_0932	1638	1631	308.718	1535	519.533	988	475.746
EcolC_0933	1299	1711	408.378	9480	4045.93	971	589.58
EcolC_0934	873	18	6.39263	0	0	10	9.03479
EcolC_0935	672	524	241.76	465	383.621	422	495.308
EcolC_0936	1113	11	3.06421	2	0.996216	5	3.54329
EcolC_0937	1479	102	21.3823	9	3.3736	13	6.93278
EcolC_0938	1278	87	21.1062	3	1.3014	9	5.55449
EcolC_0939	786	36	14.2004	2	1.41067	3	3.01045
EcolC_0940	1455	45	9.58895	2	0.762054	16	8.6734
EcolC_0941	1338	14	3.24409	2	0.828691	5	2.94745
EcolC_0942	780	7	2.78243	7	4.97533	6	6.06721
EcolC_0943	861	20	7.20192	5	3.21948	4	3.66429
EcolC_0944	576	65	34.9875	11	10.5874	4	5.47734
EcolC_0945	261	4	4.75161	0	0	2	6.04397
EcolC_0946	1272	304	74.0983	30	13.0753	26	16.122
EcolC_0947	366	38	32.1902	18	27.2653	16	34.4803
EcolC_0948	1800	8903	1533.51	1986	611.682	1075	471.052
EcolC_0949	1713	8638	1563.43	1787	578.344	519	238.969
EcolC_0950	735	2503	1055.83	616	464.635	111	119.115
EcolC_0951	2667	447	51.9644	33	6.85977	31	9.16793
EcolC_0952	1509	26	5.34202	3	1.10218	42	21.9529
EcolC_0953	483	5	3.20955	0	0	3	4.89899
EcolC_0954	1092	42	11.9247	10	5.07687	32	23.1132
EcolC_0955	675	39	17.9136	5	4.10663	11	12.8535
EcolC_0956	600	10	5.16738	1	0.923991	1	1.31456
EcolC_0957	918	33	11.1453	21	12.6822	17	14.6062
EcolC_0958	285	18	19.5816	1	1.94524	3	8.3025
EcolC_0959	1038	321	95.8803	168	89.7286	104	79.0257
EcolC_0960	909	4495	1533.16	1107	675.154	780	676.804
EcolC_0961	1428	5458	1185.02	1207	468.595	738	407.625
EcolC_0962	606	662	338.694	205	187.543	99	128.853
EcolC_0963	324	151	144.495	50	85.5547	20	48.6875
EcolC_0964	312	112	111.297	94	167.029	50	126.4
EcolC_0965	711	66	28.7803	74	57.7007	40	44.3734
EcolC_0966	480	46	29.7124	31	35.8046	29	47.6529
EcolC_0967	1050	298	87.9931	171	90.2871	89	66.8549
EcolC_0968	762	180	73.2384	71	51.6562	64	66.2457
EcolC_0969	627	334	165.158	59	52.1679	100	125.795
EcolC_0970	1140	1074	292.093	711	345.767	242	167.434
EcolC_0971	993	3860	1205.2	1801	1005.5	1201	953.951
EcolC_0972	1365	79	17.9439	17	6.90455	50	28.8915
EcolC_0973	777	15	5.98538	9	6.42156	11	11.1662
EcolC_0974	639	10	4.852	11	9.54357	8	9.87465
EcolC_0975	1263	38	9.32828	8	3.5116	40	24.9798
EcolC_0976	909	17	5.79838	4	2.43958	12	10.4124
EcolC_0977	768	345	139.277	46	33.2059	216	221.832
EcolC_0978	698	18	7.99537	3	2.38278	9	10.17
EcolC_0979	2562	673	81.4437	213	46.0913	108	33.2489
EcolC_0980	354	33	28.9023	13	20.3591	13	28.9649
EcolC_0981	2079	225	33.5544	121	32.2663	89	33.7651
EcolC_0982	1011	631	193.508	487	267.052	217	169.294
EcolC_0983	1122	533	147.284	450	222.351	264	185.585
EcolC_0984	273	29	32.9349	13	26.3997	4	11.5566
EcolC_0985	873	459	163.012	258	163.842	110	99.3827
EcolC_0986	351	47	41.5157	15	23.6921	3	6.74135
EcolC_0987	462	1272	853.624	274	328.797	44	75.1179
EcolC_0988	612	438	221.893	314	284.444	20	25.7757
EcolC_0989	1827	1745	296.127	1384	419.968	48	20.7222
EcolC_0990	924	1229	412.384	595	356.996	10	8.53612
EcolC_0991	1710	3118	565.329	1253	406.232	29	13.3762
EcolC_0992	543	558	318.607	146	149.064	5	7.26278
EcolC_0993	768	1144	461.834	234	168.917	13	13.351
EcolC_0994	411	438	330.41	109	147.029	8	15.3526
EcolC_0995	471	1181	777.411	381	448.459	42	70.3333
EcolC_0996	1425	236	51.3474	48	18.6743	66	36.531
EcolC_0997	1458	103	21.9029	20	7.60486	64	34.6222
EcolC_0998	1014	85	25.9898	7	3.82718	39	30.3361
EcolC_0999	528	912	535.528	388	407.396	71	106.061
EcolC_1000	2253	796	109.54	1182	290.854	147	51.4622
EcolC_1001	1134	37	10.116	36	17.5998	33	22.9527
EcolC_1002	1440	19	4.09084	4	1.53998	28	15.3366
EcolC_1003	1515	47	9.61849	28	10.2462	239	124.428
EcolC_1004	966	96	30.8117	9	5.16517	42	34.2929
EcolC_1005	774	76	30.4435	4	2.86509	26	26.4951
EcolC_1006	360	8	6.88984	4	6.15994	8	17.5275
EcolC_1007	780	15	5.96236	13	9.23991	8	8.08961
EcolC_1008	372	0	0	0	0	1	2.12026
EcolC_1009	960	10	3.22961	2	1.15499	6	4.92961
EcolC_1010	564	8	4.39777	1	0.982969	1	1.39847
EcolC_1011	1086	40	11.4196	50	25.5246	26	18.8832
EcolC_1012	498	70	43.5803	29	32.284	37	58.601
EcolC_1013	1062	3355	979.466	1120	584.672	3061	2273.38
EcolC_1014	501	90	55.6963	30	33.1973	61	96.0339
EcolC_1015	2631	2306	271.744	1755	369.807	963	288.694
EcolC_1016	186	2688	4480.62	1176	3505.2	485	2056.65
EcolC_1017	567	69	37.7301	56	54.755	64	89.0286
EcolC_1018	429	71	51.3124	42	54.2764	23	42.2866
EcolC_1019	1557	1639	326.371	840	299.095	571	289.254
EcolC_1020	516	653	392.36	1127	1210.86	294	449.397
EcolC_1021	1539	155	31.2259	66	23.7752	186	95.325
EcolC_1022	1173	227	59.9997	115	54.3524	265	178.189
EcolC_1023	531	0	0	0	0	0	0
EcolC_1024	336	0	0	0	0	0	0
EcolC_1025	738	0	0	0	0	0	0
EcolC_1026	1185	0	0	0	0	1	0.665601
EcolC_1027	993	0	0	0	0	0	0
EcolC_1028	1065	0	0	0	0	0	0
EcolC_1029	1203	1071	276.023	812	374.205	1122	735.63
EcolC_1030	960	40	12.9184	4	2.30998	10	8.21602
EcolC_1031	2106	123	18.1079	14	3.68543	59	22.0966
EcolC_1032	411	29	21.8765	0	0	7	13.4335
EcolC_1033	246	26	32.7687	2	4.50727	13	41.6812
EcolC_1034	330	449	421.846	1291	2168.86	98	234.231
EcolC_1035	345	82	73.6913	53	85.1678	25	57.1549
EcolC_1036	450	477	328.645	117	144.143	117	205.072
EcolC_1037	405	205	156.935	125	171.109	73	142.167
EcolC_1038	525	178	105.119	29	30.6237	65	97.6532
EcolC_1039	300	109	112.649	6	11.0879	54	141.973
EcolC_1040	159	145	282.743	29	101.116	33	163.7
EcolC_1041	450	969	667.625	265	326.477	283	496.028
EcolC_1042	663	72	33.6698	49	40.9733	45	53.5342
EcolC_1043	1401	40	8.85204	5	1.97857	26	14.6375
EcolC_1044	1281	148	35.8207	46	19.908	61	37.5589
EcolC_1045	1449	148	31.6676	40	15.3042	90	48.9899
EcolC_1046	1269	120	29.3185	31	13.5431	78	48.4803
EcolC_1047	978	6	1.9021	1	0.566865	5	4.0324
EcolC_1048	1842	34	5.72283	4	1.2039	42	17.9842
EcolC_1051	144	4	8.6123	1	3.84996	1	5.47734
EcolC_1052	4581	254	17.1908	73	8.83449	233	40.117
EcolC_1053	2334	13	1.72689	10	2.3753	25	8.44834
EcolC_1054	321	0	0	0	0	0	0
EcolC_1055	456	4	2.71967	2	2.43155	4	6.91875
EcolC_1056	288	0	0	0	0	0	0
EcolC_1057	591	0	0	0	0	0	0
EcolC_1058	267	4	4.64483	0	0	4	11.8163
EcolC_1059	735	11	4.6401	8	6.03422	8	8.5849
EcolC_1060	501	12	7.42617	4	4.4263	4	6.29731
EcolC_1061	573	4	2.16435	0	0	7	9.63554
EcolC_1062	1704	198	36.0261	44	14.3153	244	112.941
EcolC_1063	1197	154	39.8885	28	12.9683	72	47.4429
EcolC_1064	483	309	198.35	160	183.65	147	240.051
EcolC_1065	477	471	306.143	170	197.583	320	529.132
EcolC_1066	291	64	68.1881	17	32.3873	21	56.9192
EcolC_1067	342	435	394.353	172	278.818	247	569.644
EcolC_1068	1662	299	55.7778	66	22.0157	734	348.335
EcolC_1069	879	156	55.0246	59	37.2119	119	106.78
EcolC_1070	594	2764	1442.69	1541	1438.25	2880	3824.18
EcolC_1071	1242	211	52.6723	67	29.9069	151	95.8932
EcolC_1072	867	194	69.3752	57	36.4481	47	42.7574
EcolC_1073	1362	2010	457.552	729	296.735	1289	746.463
EcolC_1074	249	381	474.403	1322	2943.41	138	437.132
EcolC_1075	549	347	195.965	3326	3358.68	198	284.463
EcolC_1076	768	1030	415.812	4486	3238.3	328	336.857
EcolC_1077	348	1150	1024.57	1500	2389.63	207	469.163
EcolC_1078	483	22	14.122	18	20.6607	8	13.064
EcolC_1079	1227	57	14.403	34	15.3622	46	29.5696
EcolC_1080	519	48	28.6745	19	20.2957	58	88.1441
EcolC_1081	366	39	33.0373	1	1.51474	25	53.8755
EcolC_1082	1071	366	105.953	131	67.8111	140	103.103
EcolC_1083	1122	160	44.2129	121	59.7876	164	115.288
EcolC_1084	1161	1036	276.662	200	95.5029	265	180.031
EcolC_1085	351	21188	18715.6	1482	2340.78	2154	4840.29
EcolC_1086	738	886	372.219	598	449.225	324	346.275
EcolC_1087	981	321	101.451	175	98.8981	220	176.883
EcolC_1088	732	170	72.0045	162	122.694	88	94.8209
EcolC_1089	2574	8597	1035.52	5598	1205.71	65086	19944
EcolC_1090	1299	115	27.448	19	8.10893	55	33.3954
EcolC_1091	324	24	22.9661	19	32.5108	19	46.2531
EcolC_1092	1356	1238	283.063	304	124.289	133	77.3614
EcolC_1093	2661	4166	485.396	199	41.4598	255	75.5836
EcolC_1094	699	226	100.243	23	18.2419	16	18.0541
EcolC_1095	420	14864	10972.6	58	76.5592	314	589.675
EcolC_1096	1038	439	131.126	166	88.6604	78	59.2693
EcolC_1097	690	350	157.268	90	72.3123	120	137.172
EcolC_1098	384	89274	72080.1	45903	66271.8	20786	42694.5
EcolC_1099	588	240	126.548	106	99.9418	137	183.77
EcolC_1100	882	301	105.808	38	23.8855	168	150.236
EcolC_1101	1335	326	75.7108	87	36.1291	120	70.8977
EcolC_1102	738	68	28.5676	21	15.7755	23	24.5812
EcolC_1103	1623	804	153.589	785	268.145	186	90.3914
EcolC_1104	576	1958	1053.93	839	807.529	1276	1747.27
EcolC_1105	651	2682	1277.32	1423	1211.83	1292	1565.36
EcolC_1106	957	543	175.918	314	181.902	284	234.066
EcolC_1107	480	210	135.644	77	88.9341	118	193.898
EcolC_1108	1800	906	156.055	369	113.651	290	127.074
EcolC_1109	975	585	186.026	482	274.07	170	137.523
EcolC_1110	681	281	127.932	121	98.5047	234	271.02
EcolC_1111	906	482	164.945	245	149.919	178	154.962
EcolC_1112	729	92	39.1275	63	47.9106	29	31.3764
EcolC_1113	732	175	74.1222	173	131.025	44	47.4104
EcolC_1114	381	43	34.9917	15	21.8266	5	10.3509
EcolC_1115	261	15	17.8185	11	23.3653	12	36.2638
EcolC_1116	849	81	29.58	17	11.1009	113	104.979
EcolC_1117	636	878	428.015	265	230.998	341	422.892
EcolC_1118	504	240	147.639	115	126.499	95	148.671
EcolC_1119	1557	462	91.9973	15	5.34099	38	19.2499
EcolC_1120	3888	4476	356.932	2707	385.994	2512	509.596
EcolC_1121	1428	294	63.8323	136	52.7995	114	62.9664
EcolC_1122	714	69	29.9621	38	29.5056	44	48.6057
EcolC_1123	1335	118	27.4045	99	41.1124	33	19.4969
EcolC_1124	339	244	223.158	148	242.036	41	95.393
EcolC_1125	1191	255	66.3819	29	13.4991	33	21.8542
EcolC_1126	1254	5593	1382.83	5090	2250.29	794	499.408
EcolC_1127	1194	59	15.3204	8	3.71454	50	33.0292
EcolC_1128	3282	105	9.9191	10	1.6892	31	7.44999
EcolC_1129	984	26	8.19219	1	0.563409	1	0.801562
EcolC_1130	1512	52	10.6628	7	2.56664	27	14.0846
EcolC_1131	999	7	2.17247	3	1.66485	2	1.57905
EcolC_1132	1062	36	10.5099	6	3.13217	18	13.3684
EcolC_1133	873	40	14.2059	4	2.54018	21	18.9731
EcolC_1134	423	151	110.677	73	95.6756	31	57.8035
EcolC_1135	1203	27	6.95856	13	5.99096	16	10.4903
EcolC_1136	813	5	1.90678	4	2.72765	3	2.91047
EcolC_1137	321	0	0	2	3.45417	1	2.45713
EcolC_1138	519	6	3.58431	1	1.0682	1	1.51973
EcolC_1139	1362	9	2.04874	4	1.62818	4	2.31641
EcolC_1140	891	484	168.418	4	2.48886	67	59.3102
EcolC_1141	1140	269	73.1592	54	26.2608	80	55.35
EcolC_1142	1281	156	37.757	30	12.9835	64	39.4061
EcolC_1143	855	20	7.25246	5	3.24207	15	13.8375
EcolC_1144	804	167	64.3994	220	151.7	118	115.76
EcolC_1145	741	1641	686.613	597	446.658	941	1001.62
EcolC_1146	489	2149	1362.54	264	299.305	1019	1643.61
EcolC_1147	1215	2790	711.95	646	294.764	1108	719.277
EcolC_1148	387	422	338.083	160	229.207	167	340.36
EcolC_1149	324	325	311	508	869.236	172	418.712
EcolC_1150	516	192	115.365	69	74.1341	131	200.241
EcolC_1151	1851	822	137.685	730	218.643	486	207.092
EcolC_1152	336	98	90.4291	35	57.7494	34	79.8127
EcolC_1153	201	43	66.3275	9	24.8236	7	27.4685
EcolC_1154	1284	533	128.702	179	77.2871	238	146.199
EcolC_1155	777	186	74.2187	75	53.513	56	56.8459
EcolC_1156	846	914	334.963	272	178.245	147	137.05
EcolC_1157	4962	1143	71.4185	476	53.1825	519	82.4979
EcolC_1158	2313	176	23.5917	95	22.7702	87	29.6672
EcolC_1159	432	137	98.3237	55	70.5826	24	43.8187
EcolC_1160	1155	278	74.625	128	61.4394	59	40.2905
EcolC_1161	1014	775	236.966	369	201.747	455	353.921
EcolC_1162	1119	1760	487.645	1295	641.591	704	496.221
EcolC_1163	1275	935	227.365	547	237.846	450	278.378
EcolC_1164	621	408	203.7	162	144.625	162	205.758
EcolC_1165	1179	739	194.336	1231	578.846	429	286.996
EcolC_1166	1473	657	138.288	233	87.6944	253	135.472
EcolC_1167	216	27	38.7553	2	5.13328	4	14.6062
EcolC_1168	1371	850	192.222	396	160.131	250	143.825
EcolC_1169	1467	1827	386.127	1066	402.852	581	312.377
EcolC_1170	1578	1397	274.48	1236	434.24	286	142.952
EcolC_1171	540	18	10.3348	5	5.13328	6	8.76375
EcolC_1172	516	18	10.8154	2	2.14882	4	6.11424
EcolC_1173	2244	88	12.1585	27	6.67052	29	10.1931
EcolC_1174	1542	600	120.639	167	60.0414	153	78.2599
EcolC_1175	2067	1238	185.696	348	93.3378	500	190.793
EcolC_1176	639	252	122.27	170	147.491	109	134.542
EcolC_1177	1038	660	197.137	404	215.776	351	266.712
EcolC_1178	627	154	76.1508	124	109.641	42	52.8341
EcolC_1179	1290	59	14.1802	35	15.0417	39	23.8456
EcolC_1180	747	188	78.0295	248	184.056	102	107.699
EcolC_1181	360	208	179.136	85	130.899	59	129.265
EcolC_1182	1464	520	110.124	189	71.5714	154	82.9683
EcolC_1183	1062	346	101.012	153	79.8704	311	230.977
EcolC_1184	849	35	12.7815	26	16.9779	30	27.8706
EcolC_1185	2013	37	5.69875	12	3.30488	16	6.26915
EcolC_1186	414	1	0.748895	0	0	1	1.90516
EcolC_1187	759	20	8.16977	3	2.19128	11	11.431
EcolC_1188	540	1	0.574153	2	2.05331	3	4.38187
EcolC_1189	1668	56	10.4091	17	5.6503	39	18.4417
EcolC_1190	1581	69	13.5313	8	2.80528	43	21.4521
EcolC_1191	651	2	0.952512	1	0.851604	2	2.42316
EcolC_1192	1353	16	3.66643	4	1.63901	10	5.82955
EcolC_1194	2019	38	5.83538	11	3.02047	18	7.03183
EcolC_1195	618	6	3.01012	0	0	0	0
EcolC_1196	471	146	96.1067	144	169.496	22	36.8412
EcolC_1197	573	136	73.5878	105	101.591	36	49.5542
EcolC_1198	879	1734	611.62	1275	804.156	1231	1104.59
EcolC_1199	1035	892	267.206	1774	950.237	858	653.852
EcolC_1200	714	841	365.19	1364	1059.1	271	299.367
EcolC_1201	864	238	85.4053	183	117.424	213	194.446
EcolC_1202	2016	249	38.294	186	51.1495	130	50.861
EcolC_1203	699	279	123.751	191	151.487	169	190.696
EcolC_1204	201	73	112.603	26	71.7127	29	113.798
EcolC_1205	1128	221	60.7442	116	57.0122	62	43.3526
EcolC_1206	357	54	46.8972	13	20.188	12	26.5122
EcolC_1207	3114	351	34.947	131	23.3223	97	24.5689
EcolC_1208	1701	426	77.6474	196	63.8808	333	154.409
EcolC_1209	1980	137	21.4525	115	32.1997	58	23.1044
EcolC_1210	576	96	51.6738	52	50.0495	26	35.6027
EcolC_1211	1044	235	69.7893	137	72.751	40	30.2198
EcolC_1212	2004	1027	158.889	685	189.501	366	144.051
EcolC_1213	951	663	216.15	236	137.578	258	213.979
EcolC_1214	2280	3235	439.907	185	44.9838	306	105.857
EcolC_1215	336	7	6.45922	0	0	1	2.34743
EcolC_1216	480	11	7.10515	0	0	2	3.28641
EcolC_1217	702	15	6.62484	1	0.789736	2	2.24712
EcolC_1218	810	17	6.50707	8	5.4755	5	4.86875
EcolC_1219	1017	21	6.40206	1	0.545127	5	3.87777
EcolC_1220	336	39	35.9871	2	3.29997	10	23.4743
EcolC_1221	288	2	2.15307	0	0	0	0
EcolC_1222	1404	4	0.883313	2	0.789736	3	1.68534
EcolC_1223	837	4	1.48169	1	0.662359	2	1.88468
EcolC_1224	1188	15	3.91468	9	4.19996	4	2.65568
EcolC_1225	1227	9	2.27415	4	1.80732	11	7.071
EcolC_1226	1404	13	2.87077	13	5.13328	12	6.74135
EcolC_1227	603	5985	3077.29	3705	3406.35	7052	9224.17
EcolC_1228	783	38	15.0468	4	2.83216	20	20.1466
EcolC_1229	477	61	39.6491	4	4.64901	9	14.8818
EcolC_1230	2181	78	11.0882	20	5.08386	102	36.8873
EcolC_1231	231	6	8.05306	2	4.79995	16	54.6312
EcolC_1232	330	1	0.939523	1	1.67998	7	16.7308
EcolC_1233	543	35	19.9843	5	5.10492	46	66.8175
EcolC_1234	264	0	0	0	0	0	0
EcolC_1235	396	12	9.39523	0	0	25	49.794
EcolC_1236	330	5	4.69762	2	3.35997	4	9.56045
EcolC_1237	1206	37	9.51209	12	5.51636	40	26.1604
EcolC_1238	1362	14	3.18693	2	0.814089	15	8.68654
EcolC_1239	888	21	7.33209	3	1.87295	15	13.3233
EcolC_1240	660	10	4.69762	3	2.51997	6	7.17034
EcolC_1241	501	8	4.95078	6	6.63945	14	22.0406
EcolC_1242	1053	145	42.6934	22	11.5828	26	19.475
EcolC_1243	900	1017	350.348	58	35.7276	114	99.9067
EcolC_1244	870	707	251.954	140	89.2129	461	417.94
EcolC_1245	426	84	61.1352	11	14.3153	18	33.3269
EcolC_1246	450	73	50.2958	13	16.0158	17	29.7967
EcolC_1247	576	179	96.3501	108	103.949	31	42.4494
EcolC_1248	900	361	124.362	309	190.342	94	82.3792
EcolC_1249	1305	109	25.8963	10	4.24823	30	18.1319
EcolC_1250	1425	177	38.5106	27	10.5043	49	27.1215
EcolC_1251	897	226	78.1156	26	16.0694	35	30.7757
EcolC_1252	858	48	17.345	2	1.29229	7	6.43492
EcolC_1253	792	4577	1791.75	157	109.899	549	546.738
EcolC_1254	1017	3923	1195.97	692	377.228	492	381.572
EcolC_1255	834	1861	691.834	350	232.66	219	207.115
EcolC_1256	876	1249	442.059	916	579.709	205	184.579
EcolC_1257	1098	6106	1724.15	996	502.893	404	290.209
EcolC_1258	912	909	309.023	196	119.146	108	93.4031
EcolC_1259	369	72	60.4961	10	15.0242	28	59.85
EcolC_1260	852	302	109.898	161	104.762	61	56.4706
EcolC_1261	510	4346	2642.05	13718	14912.1	2066	3195.16
EcolC_1262	1728	2603	467.038	5756	1846.7	2447	1116.92
EcolC_1263	258	903	1085.15	1019	2189.64	884	2702.5
EcolC_1264	972	20294	6473.26	7183	4096.93	4045	3282.35
EcolC_1265	762	608	247.383	57	41.4704	105	108.684
EcolC_1266	987	2078	652.755	1126	632.47	489	390.773
EcolC_1267	2016	543	83.5085	317	87.1741	132	51.6435
EcolC_1268	219	19	26.8987	32	81.0074	17	61.2262
EcolC_1269	999	246	76.3469	106	58.8246	175	138.167
EcolC_1270	927	54	18.0607	20	11.961	63	53.6035
EcolC_1271	342	5	4.53279	0	0	3	6.91875
EcolC_1272	1416	1284	281.14	1223	478.831	399	222.25
EcolC_1273	393	346	272.964	44	62.0696	21	42.1463
EcolC_1274	360	736	633.865	41	63.1394	70	153.366
EcolC_1275	2190	282	39.9233	66	16.7078	102	36.7357
EcolC_1276	1113	7	1.94995	1	0.498108	1	0.708659
EcolC_1277	1203	217	55.9262	96	44.241	129	84.5778
EcolC_1278	1239	4122	1031.47	114	51.0097	315	200.526
EcolC_1279	327	318	301.509	111	188.189	31	74.7733
EcolC_1280	1257	605	149.225	69	30.4322	94	58.9828
EcolC_1281	966	1031	330.905	317	181.929	548	447.441
EcolC_1282	327	8	7.58514	2	3.39079	3	7.23612
EcolC_1283	1248	25	6.21079	7	3.10958	13	8.21602
EcolC_1284	1086	7	1.99843	12	6.12591	9	6.5365
EcolC_1285	1038	10	2.98692	7	3.73869	13	9.87821
EcolC_1286	2496	25	3.1054	33	7.32973	44	13.904
EcolC_1287	858	92	33.2447	84	54.2764	45	41.3673
EcolC_1288	735	97	40.9172	52	39.2225	50	53.6556
EcolC_1289	1680	176	32.4807	83	27.3897	108	50.7046
EcolC_1290	1239	139	34.7828	73	32.6641	54	34.376
EcolC_1291	921	12378	4166.89	1110	668.163	1406	1204.09
EcolC_1292	243	315	401.907	39	88.9769	75	243.437
EcolC_1293	276	18	20.2202	3	6.02603	11	31.4352
EcolC_1294	633	17	8.32658	0	0	9	11.2143
EcolC_1295	1251	16	3.96537	10	4.43161	24	15.1317
EcolC_1296	1695	26	4.75582	4	1.30831	34	15.8213
EcolC_1297	945	19	6.23366	1	0.586661	11	9.18107
EcolC_1298	1146	34	9.19848	9	4.35388	29	19.9593
EcolC_1299	3594	56	4.83094	10	1.54256	57	12.5092
EcolC_1300	615	16	8.06615	1	0.901454	45	57.7125
EcolC_1301	1164	9	2.39724	2	0.952568	9	6.09849
EcolC_1302	1539	20	4.02915	0	0	20	10.25
EcolC_1303	1329	82	19.1298	17	7.09158	15	8.90223
EcolC_1304	1338	49	11.3543	8	3.31476	13	7.66337
EcolC_1305	936	88	29.1493	15	8.88453	33	27.8081
EcolC_1306	933	83	27.5815	13	7.72468	26	21.9798
EcolC_1307	756	222	91.0443	132	96.799	62	64.6848
EcolC_1308	1059	19	5.56262	4	2.09403	27	20.1095
EcolC_1309	1341	92	21.2706	43	17.777	44	25.8795
EcolC_1310	285	1690	1838.5	4978	9683.42	1485	4109.74
EcolC_1311	1311	149	35.2375	13	5.49743	18	10.8293
EcolC_1312	2145	157	22.6931	16	4.13534	26	9.56045
EcolC_1313	486	791	504.617	394	449.447	283	459.285
EcolC_1314	564	28	15.3922	1	0.982969	45	62.9312
EcolC_1315	2646	127	14.8811	33	6.91422	104	31.001
EcolC_1316	753	18	7.41138	8	5.88998	15	15.7119
EcolC_1317	510	9	5.47134	4	4.34819	2	3.09309
EcolC_1318	489	10	6.34034	6	6.80239	6	9.67776
EcolC_1319	540	66	37.8941	15	15.3998	114	166.511
EcolC_1320	858	167	60.3463	97	62.6763	153	140.649
EcolC_1321	552	340	190.968	58	58.2516	96	137.172
EcolC_1322	933	213	70.7815	92	54.667	70	59.1764
EcolC_1323	1086	299	85.3617	149	76.0633	113	82.0694
EcolC_1324	825	129	48.4794	56	37.6316	33	31.5495
EcolC_1325	810	200	76.5538	100	68.4438	30	29.2125
EcolC_1326	549	118	66.6394	94	94.9236	23	33.0436
EcolC_1327	279	117	130.018	74	147.044	33	93.2915
EcolC_1328	2007	749	115.706	407	112.426	330	129.688
EcolC_1329	1221	8685	2205.34	3686	1673.63	1951	1260.3
EcolC_1330	1179	103	27.086	31	14.577	46	30.7735
EcolC_1331	996	72	22.4127	25	13.9155	40	31.6762
EcolC_1332	1137	393	107.165	417	203.327	241	167.182
EcolC_1333	1014	197	60.2351	125	68.3425	85	66.117
EcolC_1334	813	168	64.0679	44	30.0041	38	36.866
EcolC_1335	660	147	69.055	37	31.0797	34	40.6319
EcolC_1336	915	1226	415.423	883	535.006	440	379.284
EcolC_1337	1269	181	44.222	145	63.3469	62	38.5356
EcolC_1338	663	233	108.959	127	106.196	96	114.206
EcolC_1339	489	399	252.98	1690	1916.01	541	872.611
EcolC_1340	1518	535	109.271	490	178.955	463	240.57
EcolC_1341	570	171	93.0128	42	40.8501	81	112.084
EcolC_1342	783	207	81.9653	18	12.7447	44	44.3224
EcolC_1343	783	1732	685.816	801	567.139	754	759.525
EcolC_1344	687	376	169.689	226	182.377	240	275.541
EcolC_1345	717	363	156.967	127	98.1982	196	215.61
EcolC_1346	774	307	122.976	250	179.068	82	83.5613
EcolC_1347	891	93	32.3614	27	16.7998	17	15.0489
EcolC_1348	894	600	208.082	37	22.9447	62	54.6999
EcolC_1349	363	44	37.5809	6	9.16354	16	34.7653
EcolC_1350	648	71	33.9707	14	11.9777	40	48.6875
EcolC_1351	645	75	36.0515	21	18.0501	39	47.6911
EcolC_1352	552	103	57.8522	81	81.3514	67	95.7344
EcolC_1353	543	148	84.5052	52	53.0912	62	90.0584
EcolC_1354	1479	210	44.0223	206	77.2179	102	54.3957
EcolC_1355	2145	5993	866.241	5050	1305.22	894	328.733
EcolC_1356	1203	6148	1584.49	1522	701.403	1167	765.134
EcolC_1357	456	1509	1026	340	413.364	838	1449.48
EcolC_1358	495	269	168.488	298	333.757	104	165.715
EcolC_1359	651	1131	538.646	1002	853.308	320	387.705
EcolC_1360	1833	355	60.0465	133	40.2261	85	36.5754
EcolC_1361	600	150	77.5107	80	73.9193	34	44.6951
EcolC_1362	1218	633	161.131	262	119.254	269	174.196
EcolC_1363	939	6527	2155.11	251	148.193	712	598.063
EcolC_1364	444	1354	945.491	260	324.645	315	559.577
EcolC_1365	663	1064	497.565	287	239.987	177	210.568
EcolC_1366	1803	1413	242.979	493	151.59	256	111.989
EcolC_1367	501	157	97.1591	137	151.601	49	77.142
EcolC_1368	1338	646	149.692	206	85.3552	111	65.4334
EcolC_1369	2727	2688	305.609	835	169.754	465	134.493
EcolC_1370	978	606	192.112	264	149.652	86	69.3573
EcolC_1371	543	228	130.184	43	43.9023	37	53.7445
EcolC_1372	555	160	89.3817	116	115.873	28	39.7922
EcolC_1373	303	25	25.5811	11	20.1265	11	28.634
EcolC_1374	1842	1007	169.497	849	255.527	128	54.8091
EcolC_1375	1530	1025	207.708	372	134.794	127	65.4704
EcolC_1376	1458	1138	241.995	1794	682.156	295	159.587
EcolC_1377	504	43	26.4521	5	5.49994	11	17.2145
EcolC_1380	918	60	20.2642	29	17.5135	16	13.7471
EcolC_1381	462	20	13.4218	5	5.99994	7	11.9506
EcolC_1382	306	2105	2132.81	3623	6563.96	304	783.582
EcolC_1383	1296	270	64.5922	193	82.5603	102	62.0766
EcolC_1384	1671	222	41.1906	235	77.9669	139	65.6101
EcolC_1385	759	17	6.9443	20	14.6085	5	5.1959
EcolC_1386	858	94	33.9674	210	135.691	39	35.8517
EcolC_1387	963	132	42.4981	322	185.374	34	27.8474
EcolC_1388	1356	114	26.0655	169	69.0949	39	22.6849
EcolC_1389	267	78	90.5743	15	31.1458	2	5.90815
EcolC_1390	387	10	8.01144	4	5.73017	1	2.03808
EcolC_1391	336	12	11.073	4	6.59993	6	14.0846
EcolC_1392	1653	59	11.0663	26	8.72006	19	9.06595
EcolC_1393	891	27	9.39523	11	6.84438	10	8.85227
EcolC_1394	1983	86	13.4461	38	10.6238	48	19.092
EcolC_1395	969	26	8.319	0	0	3	2.44191
EcolC_1396	1140	66	17.9498	11	5.34942	7	4.84312
EcolC_1397	603	29	14.9108	1	0.919394	3	3.92407
EcolC_1398	426	15	10.917	4	5.20558	1	1.8515
EcolC_1399	543	27	15.4165	12	12.2518	8	11.6204
EcolC_1400	1203	240	61.8539	172	79.265	128	83.9222
EcolC_1401	783	42	16.6306	5	3.54019	7	7.05129
EcolC_1402	1206	331	85.0946	7	3.21788	8	5.23209
EcolC_1403	1290	62	14.9013	5	2.14882	3	1.83427
EcolC_1404	804	40	15.425	6	4.13727	24	23.5444
EcolC_1406	900	77	26.5259	11	6.77593	16	14.022
EcolC_1407	126	0	0	0	0	0	0
EcolC_1408	1191	112	29.156	8	3.72389	19	12.5827
EcolC_1409	1260	149	36.6638	8	3.51996	7	4.38187
EcolC_1410	1629	334	63.5692	4	1.36131	5	2.42093
EcolC_1411	1359	792	180.687	4	1.63177	9	5.22343
EcolC_1412	1077	499	143.65	71	36.5478	39	28.5615
EcolC_1413	207	17	25.4624	5	13.3912	5	19.0516
EcolC_1414	651	169	80.4873	54	45.9866	66	79.9642
EcolC_1415	255	29	35.2598	6	13.0446	10	30.9309
EcolC_1416	1170	335	88.7729	174	82.4484	124	83.5927
EcolC_1417	2286	342	46.3843	177	42.9256	152	52.4445
EcolC_1418	3705	163	13.6402	177	26.4852	100	21.2885
EcolC_1419	723	300	128.648	228	174.83	66	72.0009
EcolC_1420	2628	1041	122.814	2412	508.828	483	144.962
EcolC_1421	1689	105	19.2744	29	9.51891	28	13.0756
EcolC_1422	624	4	1.98745	1	0.888453	3	3.79201
EcolC_1423	4515	155	10.6438	78	9.57758	133	23.2341
EcolC_1424	1650	30	5.63714	14	4.70395	25	11.9506
EcolC_1425	777	10	3.99025	4	2.85403	15	15.2266
EcolC_1426	1185	17	4.44787	3	1.40353	24	15.9744
EcolC_1427	1323	17	3.98392	3	1.25713	13	7.75025
EcolC_1428	651	3	1.42877	2	1.70321	4	4.84631
EcolC_1429	663	24	11.2233	2	1.67238	22	26.1723
EcolC_1430	1386	279	62.4112	5	1.99998	19	10.8124
EcolC_1431	1827	357	60.5831	27	8.19302	35	15.1099
EcolC_1432	2850	616	67.0127	223	43.3789	165	45.6637
EcolC_1433	651	605	288.135	353	300.616	135	163.563
EcolC_1434	2673	1060	122.95	381	79.0214	207	61.0807
EcolC_1435	1131	37157	10185.9	16972	8319.35	564	393.323
EcolC_1436	1056	151	44.3338	53	27.8247	66	49.2961
EcolC_1437	1065	292	85.007	215	111.92	215	159.229
EcolC_1438	651	65	30.9566	17	14.4773	31	37.5589
EcolC_1439	1644	162	30.5517	34	11.4656	96	46.0577
EcolC_1440	1647	144	27.1076	62	20.8697	93	44.5371
EcolC_1441	489	209	132.513	165	187.066	74	119.359
EcolC_1442	495	693	434.06	535	599.194	50	79.6705
EcolC_1443	264	12	14.0929	6	12.5999	0	0
EcolC_1444	2487	2669	332.732	2539	565.986	209	66.2831
EcolC_1445	696	369	164.376	903	719.279	27	30.5976
EcolC_1446	864	752	269.852	1124	721.226	21	19.1707
EcolC_1447	450	547	376.874	170	209.438	16	28.044
EcolC_1448	603	767	394.366	282	259.269	51	66.7091
EcolC_1449	618	426	213.719	315	282.58	43	54.8798
EcolC_1450	663	395	184.716	222	185.634	18	21.4137
EcolC_1451	738	719	302.061	433	325.275	35	37.4062
EcolC_1452	210	13	19.1931	2	5.27995	0	0
EcolC_1453	480	365	235.762	127	146.684	16	26.2912
EcolC_1454	1944	1578	251.67	508	144.873	58	23.5323
EcolC_1455	558	508	282.261	324	321.906	11	15.5486
EcolC_1456	1053	1289	379.53	533	280.619	70	52.4327
EcolC_1457	648	134	64.1138	58	49.6217	75	91.2891
EcolC_1458	2592	225	26.9134	62	13.261	206	62.6852
EcolC_1459	1761	635	111.798	311	97.9084	117	52.4033
EcolC_1460	228	175	237.971	42	102.125	92	318.262
EcolC_1461	1008	569	175.014	170	93.4991	153	119.719
EcolC_1462	285	2304	2506.45	280	544.668	449	1242.61
EcolC_1463	1761	179	31.5148	51	16.0557	130	58.2259
EcolC_1464	696	201	89.5382	111	88.4163	175	198.318
EcolC_1465	1191	438	114.021	338	157.334	246	162.913
EcolC_1466	345	1026	922.04	28	44.9943	198	452.667
EcolC_1467	1590	525	102.373	176	61.3669	315	156.259
EcolC_1468	1026	70	21.153	42	22.6945	22	16.9125
EcolC_1469	1095	135	38.2244	26	13.1637	47	33.8545
EcolC_1470	1815	192	32.7979	33	10.0799	110	47.8023
EcolC_1471	1557	107	21.3067	34	12.1062	39	19.7564
EcolC_1472	567	1272	695.546	561	548.528	93	129.37
EcolC_1473	714	100	43.4233	31	24.0703	16	17.6748
EcolC_1474	987	71	22.303	23	12.919	16	12.786
EcolC_1475	1467	336	71.0118	10	3.7791	379	203.771
EcolC_1476	573	92	49.78	24	23.2207	21	28.9066
EcolC_1477	255	13	15.8061	5	10.8705	0	0
EcolC_1478	1182	30	7.8691	13	6.0974	14	9.34207
EcolC_1479	1131	491	134.599	26	12.7447	133	92.7516
EcolC_1480	939	164	54.1502	48	28.3397	70	58.7983
EcolC_1481	1692	403	73.8459	136	44.5613	160	74.5851
EcolC_1482	942	4	1.31653	0	0	2	1.6746
EcolC_1483	939	10	3.30184	0	0	6	5.03986
EcolC_1484	1251	36	8.92209	2	0.886322	13	8.19631
EcolC_1485	660	12	5.63714	2	1.67998	18	21.511
EcolC_1486	942	9	2.96219	1	0.588529	8	6.69841
EcolC_1488	1089	145	41.2821	82	41.745	29	21.004
EcolC_1489	858	135	48.7829	110	71.0762	34	31.2553
EcolC_1490	1050	128	37.7957	109	57.5514	40	30.0471
EcolC_1491	807	164	63.0074	38	26.1053	76	74.2801
EcolC_1492	1470	466	98.2857	1180	445.024	92	49.3632
EcolC_1493	1992	135	21.0119	29	8.071	92	36.4276
EcolC_1494	837	640	237.07	183	121.212	208	196.006
EcolC_1495	669	1752	811.95	690	571.797	163	192.174
EcolC_1496	1158	151	40.4287	116	55.5352	28	19.0714
EcolC_1497	1041	735	218.906	41	21.8349	12	9.09207
EcolC_1498	999	1471	456.529	11	6.10444	15	11.8429
EcolC_1499	1521	125	25.4802	3	1.09348	10	5.18565
EcolC_1500	1011	96	29.4403	5	2.74181	5	3.90078
EcolC_1501	1236	482	120.907	29	13.0076	16	10.2102
EcolC_1502	1239	455	113.857	46	20.5828	15	9.54888
EcolC_1503	240	24	31.0043	2	4.61995	8	26.2912
EcolC_1504	720	22	9.47353	4	3.07997	8	8.76375
EcolC_1505	885	397	139.081	397	248.694	441	393.032
EcolC_1506	696	53	23.6096	573	456.42	276	312.775
EcolC_1507	399	24	18.6492	109	151.451	187	369.659
EcolC_1508	948	48	15.6984	18	10.5265	38	31.6161
EcolC_1509	1437	12	2.58908	1	0.3858	13	7.13541
EcolC_1510	762	145	58.9976	65	47.2909	49	50.7193
EcolC_1511	579	477	255.424	187	179.053	194	264.275
EcolC_1512	588	208	109.675	29	27.3426	65	87.1904
EcolC_1513	942	273	89.8531	138	81.217	107	89.5912
EcolC_1514	1716	1701	307.333	515	166.383	279	128.239
EcolC_1515	2298	382	51.5389	158	38.1176	100	34.3228
EcolC_1516	918	140	47.2832	58	35.0271	17	14.6062
EcolC_1517	1158	68	18.2063	77	36.8639	7	4.76784
EcolC_1518	927	51	17.0574	27	16.1474	5	4.25425
EcolC_1519	732	119	50.4031	81	61.3469	73	78.6582
EcolC_1520	732	217	91.9116	49	37.1111	72	77.5807
EcolC_1521	1686	2093	384.887	59	19.4005	103	48.185
EcolC_1522	720	504	217.03	23	17.7098	21	23.0048
EcolC_1523	471	372	244.875	41	48.2594	51	85.4047
EcolC_1524	462	16	10.7374	4	4.79995	5	8.53612
EcolC_1525	2004	109	16.8636	21	5.80952	61	24.0085
EcolC_1528	2280	37	5.03139	14	3.40418	23	7.95656
EcolC_1529	1089	24	6.8329	1	0.509086	8	5.79421
EcolC_1530	318	7	6.82484	0	0	3	7.44092
EcolC_1531	3633	82	6.99794	26	3.96759	68	14.763
EcolC_1532	3795	60	4.90186	17	2.48345	26	5.40373
EcolC_1533	2034	1015	154.716	980	267.112	452	175.275
EcolC_1534	1110	1491	416.463	1344	671.267	517	367.367
EcolC_1535	282	56	61.5688	20	39.3188	18	50.3449
EcolC_1536	543	7	3.99687	2	2.04197	15	21.7883
EcolC_1537	675	2	0.918645	1	0.821325	2	2.337
EcolC_1538	2481	25	3.12417	0	0	17	5.40449
EcolC_1539	1035	15	4.49337	0	0	22	16.7654
EcolC_1540	339	181	165.539	58	94.8521	16	37.2265
EcolC_1541	825	982	369.045	22	14.7839	16	15.2967
EcolC_1542	273	114	129.468	23	46.7072	7	20.224
EcolC_1543	789	485	190.584	167	117.343	41	40.9864
EcolC_1544	801	436	168.762	153	105.896	38	37.4183
EcolC_1545	819	41	15.5211	13	8.79991	3	2.88915
EcolC_1546	747	63	26.1482	27	20.0384	21	22.1733
EcolC_1548	1005	52	16.042	15	8.27454	22	17.2659
EcolC_1549	1278	43	10.4318	4	1.73519	7	4.32016
EcolC_1550	1053	969	285.31	1705	897.666	205	153.553
EcolC_1551	855	23	8.34033	3	1.94524	4	3.69
EcolC_1552	1263	14	3.43674	1	0.43895	9	5.62046
EcolC_1553	453	2	1.36884	0	0	0	0
EcolC_1554	285	0	0	0	0	0	0
EcolC_1555	1356	31	7.088	9	3.67961	21	12.215
EcolC_1556	1041	14	4.16964	3	1.59768	19	14.3958
EcolC_1557	774	144	57.6824	38	27.2183	47	47.8949
EcolC_1558	900	104	35.8272	30	18.4798	37	32.4259
EcolC_1559	318	30	29.2493	4	6.97351	23	57.047
EcolC_1560	1362	425	96.7461	97	39.4833	187	108.292
EcolC_1561	333	234	217.868	104	173.144	29	68.6888
EcolC_1562	723	113	48.4576	47	36.0395	32	34.9095
EcolC_1563	1404	40	8.83313	27	10.6614	16	8.98846
EcolC_1564	1416	41	8.97723	25	9.78804	15	8.35527
EcolC_1565	3078	139	14.0013	76	13.6888	51	13.0687
EcolC_1566	3123	138	13.7003	99	17.5745	43	10.86
EcolC_1567	1368	106	24.0238	14	5.67363	31	17.8734
EcolC_1568	660	63	29.595	1	0.839992	5	5.97528
EcolC_1569	762	37	15.0546	2	1.4551	13	13.4562
EcolC_1570	698	1	0.444187	2	1.58852	2	2.25999
EcolC_1571	1908	56	9.09979	12	3.48676	57	23.5629
EcolC_1572	1353	58	13.2908	28	11.4731	31	18.0716
EcolC_1573	849	76	27.7541	26	16.9779	24	22.2965
EcolC_1574	3318	757	70.7361	362	60.4855	198	47.0675
EcolC_1575	642	115	55.5372	48	41.45	60	73.7138
EcolC_1576	582	582	310.043	375	357.213	268	363.199
EcolC_1577	1854	749	125.255	230	68.776	132	56.1561
EcolC_1578	1584	739	144.647	392	137.199	448	223.077
EcolC_1579	1140	2	0.543935	0	0	3	2.07562
EcolC_1580	444	1	0.698294	0	0	1	1.77644
EcolC_1581	2163	16	2.29343	17	4.35724	16	5.8344
EcolC_1582	840	4	1.47639	0	0	4	3.75589
EcolC_1583	489	0	0	1	1.13373	1	1.61296
EcolC_1584	1218	13	3.30916	2	0.910336	13	8.41838
EcolC_1585	1218	13	3.30916	1	0.455168	7	4.53297
EcolC_1586	747	5	2.07525	0	0	2	2.11175
EcolC_1587	549	0	0	0	0	1	1.43668
EcolC_1588	1122	4	1.10532	4	1.97645	8	5.6238
EcolC_1589	966	10	3.20955	5	2.86954	7	5.71549
EcolC_1590	480	0	0	0	0	4	6.57281
EcolC_1591	1224	12	3.03963	2	0.905873	15	9.6659
EcolC_1592	1437	11	2.37333	4	1.5432	7	3.84214
EcolC_1593	1371	20	4.52287	13	5.25684	27	15.5331
EcolC_1594	1395	7	1.55577	1	0.397415	8	4.52323
EcolC_1595	1479	10	2.0963	0	0	3	1.59987
EcolC_1596	1281	9	2.17829	3	1.29835	6	3.69432
EcolC_1597	1221	5	1.26963	0	0	2	1.29195
EcolC_1598	1395	13	2.88929	2	0.794831	10	5.65403
EcolC_1599	996	383	119.223	110	61.2283	126	99.78
EcolC_1600	894	698	242.069	315	195.34	111	97.9305
EcolC_1601	1086	351	100.207	149	76.0633	147	106.763
EcolC_1602	900	179	61.6641	87	53.5915	69	60.4699
EcolC_1603	879	196	69.1335	38	23.967	53	47.5575
EcolC_1604	534	222	128.894	11	11.4201	49	72.3748
EcolC_1605	993	544	169.852	62	34.6148	123	97.6986
EcolC_1606	1539	640	128.933	85	30.6196	183	93.7875
EcolC_1607	1104	495	139.014	101	50.7191	139	99.3066
EcolC_1608	1143	483	131.015	110	53.3538	113	77.9767
EcolC_1609	1236	444	111.375	87	39.0229	150	95.7206
EcolC_1610	888	411	143.5	52	32.4645	135	119.909
EcolC_1612	698	150	66.6281	44	34.9475	48	54.2398
EcolC_1613	1407	1764	388.71	1275	502.383	439	246.095
EcolC_1614	1167	116	30.8183	44	20.9026	24	16.2208
EcolC_1615	981	493	155.811	97	54.8178	68	54.6729
EcolC_1616	612	287	145.396	203	183.892	49	63.1505
EcolC_1617	777	153	61.0509	112	79.9127	26	26.3928
EcolC_1618	738	174	73.0995	81	60.8482	44	47.025
EcolC_1619	591	62	32.5256	59	55.3456	23	30.6954
EcolC_1620	1068	259	75.1883	216	112.125	66	48.7422
EcolC_1621	1071	285	82.5044	181	93.6932	81	59.6524
EcolC_1622	1305	473	112.376	255	108.33	143	86.4287
EcolC_1623	900	315	108.515	468	288.285	131	114.805
EcolC_1624	825	761	285.991	343	230.494	333	318.363
EcolC_1625	930	170	56.6745	43	25.6333	67	56.823
EcolC_1626	1359	67	15.2854	32	13.0542	34	19.7329
EcolC_1627	1059	3558	1041.67	509	266.465	409	304.621
EcolC_1628	228	346	470.503	71	172.64	24	83.025
EcolC_1629	1428	754	163.706	164	63.6699	352	194.423
EcolC_1630	1167	33	8.76727	8	3.80048	10	6.75868
EcolC_1631	474	247	161.562	14	16.3745	39	64.8961
EcolC_1632	1059	158	46.2576	18	9.42313	27	20.1095
EcolC_1633	330	1221	1147.16	420	705.593	529	1264.37
EcolC_1635	546	124	70.4126	33	33.5074	53	76.5624
EcolC_1636	744	103	42.9226	15	11.1773	51	54.0667
EcolC_1637	1080	136	39.0424	26	13.3465	76	55.5037
EcolC_1638	924	333	111.736	140	83.9992	105	89.6293
EcolC_1639	978	140	44.3824	32	18.1397	49	39.5175
EcolC_1640	459	122	82.4079	20	24.1566	21	36.086
EcolC_1641	285	32	34.8118	1	1.94524	10	27.675
EcolC_1642	1371	791	178.879	117	47.3116	233	134.045
EcolC_1643	537	12649	7303.04	1119	1155.25	528	775.518
EcolC_1644	756	1163	476.957	137	100.466	74	77.2045
EcolC_1645	444	57	39.8028	1	1.24864	6	10.6586
EcolC_1646	294	21	22.1459	0	0	1	2.68278
EcolC_1647	1254	122	30.1636	0	0	14	8.80568
EcolC_1648	645	89	42.7811	0	0	13	15.897
EcolC_1649	753	54	22.2341	2	1.4725	13	13.617
EcolC_1650	561	63	34.8176	0	0	7	9.84164
EcolC_1651	3984	311	24.2026	101	14.0547	137	27.1227
EcolC_1652	2127	251	36.5871	50	13.0323	109	40.4196
EcolC_1653	3756	34	2.80656	40	5.90409	29	6.08983
EcolC_1654	516	33	19.8283	17	18.2649	20	30.5712
EcolC_1655	885	15	5.25496	15	9.39652	13	11.586
EcolC_1657	918	39	13.1717	12	7.24699	17	14.6062
EcolC_1658	951	651	212.237	170	99.1031	53	43.957
EcolC_1659	1488	113	23.5449	40	14.9031	67	35.5144
EcolC_1660	717	80	34.5933	76	58.7643	128	140.807
EcolC_1661	1455	427	90.9885	230	87.6362	185	100.286
EcolC_1662	1317	259	60.9727	200	84.1905	143	85.6412
EcolC_1663	1053	19	5.59431	0	0	6	4.49423
EcolC_1667	3600	44	3.78941	21	3.23397	23	5.03916
EcolC_1668	885	10	3.50331	8	5.01147	3	2.67369
EcolC_1670	798	1620	629.41	69	47.9364	62	61.2804
EcolC_1671	531	115	67.1467	27	28.1895	14	20.7953
EcolC_1672	672	8	3.69098	2	1.64998	6	7.0423
EcolC_1673	636	43	20.962	19	16.5621	25	31.0038
EcolC_1674	1005	71	21.9035	8	4.41309	22	17.2659
EcolC_1675	414	30	22.4669	0	0	13	24.7671
EcolC_1676	783	141	55.8314	57	40.3582	87	87.6375
EcolC_1677	1359	245	55.8944	39	15.9098	48	27.8583
EcolC_1678	852	301	109.534	143	93.0498	57	52.7676
EcolC_1679	1074	72	20.785	18	9.29153	24	17.6254
EcolC_1680	384	11	8.88143	0	0	25	51.3501
EcolC_1681	696	62	27.6187	106	84.4336	41	46.463
EcolC_1682	1419	180	39.3289	69	26.9579	88	48.914
EcolC_1683	471	23	15.1401	9	10.5935	8	13.3968
EcolC_1684	921	44	14.812	4	2.40779	8	6.85114
EcolC_1685	918	109	36.8134	53	32.0075	27	23.1982
EcolC_1686	183	19	32.1902	38	115.12	5	21.5502
EcolC_1687	1695	281	51.3994	159	52.0051	89	41.4145
EcolC_1688	816	325	123.485	58	39.4055	101	97.6256
EcolC_1689	228	1429	1943.21	226	549.531	314	1086.24
EcolC_1690	189	77	126.314	4	11.7332	11	45.9054
EcolC_1691	624	11	5.4655	4	3.55381	1	1.264
EcolC_1692	786	22	8.67804	1	0.705336	7	7.02438
EcolC_1693	270	0	0	0	0	2	5.8425
EcolC_1694	738	11	4.62123	2	1.50242	7	7.48125
EcolC_1695	366	2	1.69422	0	0	0	0
EcolC_1696	414	1	0.748895	1	1.33912	0	0
EcolC_1697	1005	8	2.468	8	4.41309	14	10.9874
EcolC_1698	465	7	4.66731	2	2.38449	9	15.2659
EcolC_1699	1128	21	5.77207	7	3.44039	12	8.39082
EcolC_1700	444	1	0.698294	0	0	0	0
EcolC_1701	1374	7	1.57955	5	2.01745	4	2.29618
EcolC_1702	687	0	0	3	2.42094	3	3.44427
EcolC_1703	996	10	3.11288	8	4.45297	5	3.95953
EcolC_1704	1659	9	1.68197	5	1.67087	4	1.90172
EcolC_1705	315	8	7.8741	1	1.75998	2	5.00786
EcolC_1708	672	20	9.22746	6	4.94995	15	17.6057
EcolC_1709	234	66	87.4479	7	16.5844	0	0
EcolC_1710	1206	737	189.471	203	93.3185	13	8.50215
EcolC_1711	414	136	101.85	131	175.424	16	30.4826
EcolC_1712	1488	192	40.0055	124	46.1995	82	43.4654
EcolC_1713	366	1	0.847111	0	0	0	0
EcolC_1714	411	7	5.28053	0	0	3	5.75721
EcolC_1715	1407	14	3.085	7	2.75818	3	1.68174
EcolC_1716	1719	143	25.7918	140	45.1514	170	78.002
EcolC_1717	720	9	3.87553	0	0	12	13.1456
EcolC_1718	552	11	6.17839	4	4.01735	9	12.8598
EcolC_1719	858	3142	1135.38	666	430.334	425	390.692
EcolC_1720	987	369	115.913	174	97.7352	137	109.48
EcolC_1721	669	115	53.2958	73	60.4945	44	51.8751
EcolC_1722	753	253	104.171	115	84.6685	67	70.1798
EcolC_1723	723	112	48.0287	38	29.1383	62	67.6372
EcolC_1724	225	88	121.261	3	7.39193	10	35.055
EcolC_1725	657	200	94.3813	189	159.483	182	218.493
EcolC_1726	1833	285	48.2063	190	57.4659	111	47.7632
EcolC_1727	549	674	380.635	420	424.127	183	262.912
EcolC_1728	666	272	126.624	26	21.643	60	71.0574
EcolC_1729	1212	46	11.7673	52	23.7859	79	51.4111
EcolC_1730	240	70	90.4291	107	247.168	79	259.626
EcolC_1731	498	464	288.875	389	433.051	25	39.5953
EcolC_1732	324	17	16.2677	3	5.13328	12	29.2125
EcolC_1733	504	921	566.566	71	78.0992	30	46.9487
EcolC_1734	990	613	191.976	828	450.676	801	400.204
EcolC_1735	1515	165	33.767	811	296.775	421	164.295
EcolC_1736	987	177	55.6004	386	216.815	350	193.956
EcolC_1737	801	670	259.337	241	166.803	274	269.805
EcolC_1738	1425	575	125.105	349	135.778	198	109.593
EcolC_1739	429	192	138.76	83	107.26	46	84.5732
EcolC_1740	351	157	138.68	3	4.73841	161	361.786
EcolC_1741	579	209	111.915	26	24.8951	158	215.234
EcolC_1742	888	13	4.53891	2	1.24864	13	11.5468
EcolC_1743	927	5	1.67229	1	0.598052	7	5.95595
EcolC_1744	1965	19	2.99787	5	1.41067	22	8.83065
EcolC_1745	504	17	10.4578	11	12.0999	11	17.2145
EcolC_1746	1662	38	7.08882	9	3.00214	11	5.22028
EcolC_1747	1602	21	4.06423	0	0	7	3.44642
EcolC_1748	861	10	3.60096	4	2.57558	17	15.5732
EcolC_1749	1050	2	0.590558	0	0	2	1.50236
EcolC_1750	390	6	4.76989	0	0	2	4.04481
EcolC_1751	645	9	4.32618	7	6.01668	13	15.897
EcolC_1752	1149	6	1.61902	6	2.89501	7	4.80519
EcolC_1753	2079	49	7.3074	30	7.99992	62	23.5218
EcolC_1754	393	3	2.36674	0	0	3	6.0209
EcolC_1755	489	31	19.6551	3	3.40119	14	22.5814
EcolC_1756	1734	549	98.1623	361	115.419	115	52.3096
EcolC_1757	567	91	49.7599	30	29.333	19	26.4304
EcolC_1758	747	8904	3695.61	2482	1842.04	3787	3998.59
EcolC_1759	1101	31	8.72963	1	0.503537	38	27.2225
EcolC_1760	2430	67	8.5485	31	7.07252	45	14.6062
EcolC_1761	972	125	39.8717	104	59.3179	58	47.0646
EcolC_1762	744	79	32.9212	29	21.6095	51	54.0667
EcolC_1763	396	252	197.3	382	534.795	277	551.718
EcolC_1764	819	80	30.285	18	12.1845	12	11.5566
EcolC_1765	567	144	78.741	54	52.7995	21	29.2125
EcolC_1766	1773	1213	212.116	718	224.509	227	100.983
EcolC_1767	510	141	85.7177	102	110.879	30	46.3963
EcolC_1768	741	284	118.829	470	351.64	98	104.313
EcolC_1769	522	175	103.942	182	193.295	51	77.0606
EcolC_1770	603	4	2.05667	1	0.919394	4	5.23209
EcolC_1771	612	488	247.224	172	155.81	500	644.393
EcolC_1772	1011	533	163.455	271	148.606	482	376.035
EcolC_1773	786	90	35.5011	54	38.0882	91	91.3169
EcolC_1774	756	113	46.3424	27	19.7998	121	126.24
EcolC_1775	933	1260	418.707	268	159.247	184	155.55
EcolC_1776	1323	7589	1778.47	599	251.007	450	268.278
EcolC_1777	972	597	190.427	146	83.2732	166	134.702
EcolC_1778	1443	2128	457.222	4731	1817.63	492	268.925
EcolC_1779	870	405	144.33	204	129.996	90	81.5935
EcolC_1780	1476	2	0.420112	2	0.751212	3	1.60312
EcolC_1781	1812	100	17.1105	65	19.8872	70	30.47
EcolC_1782	642	135	65.1959	158	136.44	97	119.171
EcolC_1783	1179	264	69.4243	40	18.809	46	30.7735
EcolC_1784	291	1404	1495.88	121	230.521	1411	3824.43
EcolC_1785	357	589	511.527	111	172.375	649	1433.87
EcolC_1786	660	2829	1328.96	98	82.3192	151	180.454
EcolC_1787	2061	615	92.5164	162	43.5769	160	61.2314
EcolC_1788	663	290	135.614	50	41.8095	43	51.1549
EcolC_1789	657	970	457.75	96	81.0074	43	51.6221
EcolC_1790	231	83	111.401	11	26.3997	60	204.867
EcolC_1791	375	238	196.774	57	84.2679	69	145.128
EcolC_1792	873	207	73.5153	139	88.2713	66	59.6296
EcolC_1793	339	402	367.661	57	93.2168	33	76.7798
EcolC_1794	657	186	87.7747	57	48.0981	82	98.4421
EcolC_1795	276	58	65.1539	3	6.02603	16	45.7239
EcolC_1796	237	2197	2874.11	313	732.175	486	1617.41
EcolC_1797	1446	239	51.245	106	40.6403	128	69.8191
EcolC_1798	2634	441	51.9092	256	53.8819	180	53.9001
EcolC_1799	1284	541	130.633	225	97.1486	524	321.884
EcolC_1800	498	290	180.547	132	146.948	131	207.479
EcolC_1801	699	1119	496.334	464	368.01	356	401.703
EcolC_1802	2049	1195	180.82	710	192.103	723	278.31
EcolC_1803	882	17181	6039.51	1117	702.107	1090	974.744
EcolC_1804	1374	141	31.8166	18	7.26281	37	21.2397
EcolC_1805	792	267	104.522	146	102.199	120	119.506
EcolC_1806	240	35	45.2146	28	64.6793	13	42.7233
EcolC_1807	144	61	131.338	10	38.4996	5	27.3867
EcolC_1808	288	116	124.878	21	40.4246	52	142.411
EcolC_1809	288	0	0	0	0	0	0
EcolC_1810	810	0	0	0	0	0	0
EcolC_1811	567	0	0	0	0	0	0
EcolC_1812	459	0	0	0	0	0	0
EcolC_1813	852	0	0	0	0	0	0
EcolC_1814	801	0	0	0	0	0	0
EcolC_1816	698	133	59.0769	172	136.613	55	62.1498
EcolC_1817	1557	463	92.1964	123	43.7961	106	53.697
EcolC_1818	1599	50	9.69489	26	9.01454	37	18.251
EcolC_1819	1365	1906	432.924	608	246.939	716	413.726
EcolC_1820	579	56	29.9869	53	50.7477	37	50.4029
EcolC_1821	1362	115	26.1783	120	48.8453	54	31.2715
EcolC_1822	180	219	377.219	8	24.6398	59	258.531
EcolC_1823	300	146	150.887	21	38.8076	9	23.6621
EcolC_1824	348	341	303.806	53	84.4336	41	92.926
EcolC_1825	1911	256	41.5337	207	60.0521	105	43.3372
EcolC_1826	696	206	91.7655	122	97.1783	13	14.7322
EcolC_1827	582	851	453.344	188	179.083	144	195.152
EcolC_1828	1752	512	90.6061	63	19.9354	85	38.2664
EcolC_1829	1116	179	49.7291	105	52.1608	60	42.4052
EcolC_1830	966	30	9.62866	19	10.9042	16	13.064
EcolC_1831	1125	15	4.1339	3	1.47839	6	4.2066
EcolC_1832	1446	62	13.2937	0	0	15	8.18192
EcolC_1833	1086	88	25.1232	38	19.3987	26	18.8832
EcolC_1834	924	135	45.2984	16	9.5999	27	23.0475
EcolC_1835	639	153	74.2356	38	32.9687	19	23.4523
EcolC_1836	360	11	9.47353	3	4.61995	2	4.38187
EcolC_1837	183	8	13.5538	0	0	1	4.31004
EcolC_1838	249	2166	2697	559	1244.6	629	1992.43
EcolC_1839	1026	724	218.783	200	108.069	419	322.106
EcolC_1840	255	24	29.1805	2	4.34819	3	9.27926
EcolC_1841	348	113	100.675	220	350.479	20	45.3297
EcolC_1842	1182	51	13.3775	23	10.7877	45	30.0281
EcolC_1843	822	33	12.447	6	4.04667	18	17.2716
EcolC_1844	447	47	32.5996	26	32.2467	42	74.1096
EcolC_1845	504	260	159.943	160	175.998	71	111.112
EcolC_1846	1491	54	11.2289	18	6.69289	75	39.6749
EcolC_1847	1476	47	9.87263	65	24.4144	142	75.8812
EcolC_1848	1284	299	72.1984	50	21.5886	47	28.8712
EcolC_1849	1935	1314	210.541	382	109.446	221	90.0832
EcolC_1850	747	232	96.2917	74	54.9199	41	43.2908
EcolC_1851	855	348	126.193	74	47.9827	24	22.14
EcolC_1852	885	90	31.5298	225	140.948	48	42.779
EcolC_1853	996	7578	2358.94	35972	20022.8	9540	7554.77
EcolC_1854	414	715	535.46	165	220.954	354	674.428
EcolC_1855	273	275	312.314	31	62.9532	80	231.132
EcolC_1856	1077	38	10.9393	15	7.72137	13	9.52051
EcolC_1857	1380	16	3.5947	1	0.401735	4	2.2862
EcolC_1858	1044	19	5.64254	0	0	7	5.28847
EcolC_1859	837	18	6.66759	4	2.64944	5	4.71169
EcolC_1860	948	15	4.90574	4	2.33922	8	6.65601
EcolC_1862	759	96	39.2149	29	21.1824	141	146.524
EcolC_1863	1359	62	14.1447	6	2.44766	56	32.5013
EcolC_1864	642	548	264.647	28	24.1792	28	34.3998
EcolC_1865	1017	109	33.2298	34	18.5343	20	15.5111
EcolC_1866	1857	352	58.7695	161	48.0654	155	65.8343
EcolC_1867	552	239	134.24	108	108.468	116	165.749
EcolC_1868	1044	785	233.126	405	215.067	251	189.629
EcolC_1869	1962	766	121.046	326	92.1165	185	74.3713
EcolC_1870	1041	70	20.8482	49	26.0954	29	21.9725
EcolC_1871	1344	1587	366.1	1918	791.167	123	72.1836
EcolC_1872	273	19	21.5781	2	4.0615	2	5.7783
EcolC_1873	408	7	5.31936	1	1.35881	3	5.79954
EcolC_1874	621	75	37.4448	35	31.2461	46	58.425
EcolC_1875	1308	286	67.7922	250	105.962	39	23.5174
EcolC_1876	654	30	14.2221	65	55.1004	47	56.683
EcolC_1877	1536	69	13.9277	59	21.2951	20	10.27
EcolC_1878	1167	64	17.0032	51	24.228	25	16.8967
EcolC_1879	549	38	21.4602	27	27.2653	9	12.9301
EcolC_1880	708	45	19.7061	7	5.4813	16	17.8246
EcolC_1881	678	14	6.40206	2	1.63538	5	5.81665
EcolC_1882	711	68	29.6525	6	4.67843	39	43.2641
EcolC_1883	819	804	304.364	89	60.2455	47	45.2633
EcolC_1884	1221	71	18.0287	6	2.7243	14	9.04367
EcolC_1885	1035	32	9.58586	3	1.60694	7	5.33446
EcolC_1886	1479	47	9.85261	9	3.3736	21	11.1991
EcolC_1887	1344	32	7.38197	14	5.77494	22	12.9109
EcolC_1888	969	18	5.75931	9	5.14917	19	15.4654
EcolC_1889	486	610	389.148	43	49.0514	14	22.7208
EcolC_1890	576	93	50.059	90	86.6241	39	53.4041
EcolC_1891	888	345	120.456	89	55.5643	394	349.958
EcolC_1892	828	277	103.722	254	170.068	121	115.262
EcolC_1893	339	2707	2475.77	1822	2979.67	504	1172.64
EcolC_1894	321	231	223.115	12	20.725	21	51.5996
EcolC_1895	1359	301	68.6702	6	2.44766	72	41.7874
EcolC_1896	351	21	18.5496	0	0	2	4.49423
EcolC_1897	840	26	9.59656	20	13.1999	6	5.63384
EcolC_1898	1353	25	5.7288	4	1.63901	10	5.82955
EcolC_1899	750	40	16.5356	22	16.2622	27	28.3945
EcolC_1900	2262	675	92.5194	243	59.557	83	28.9413
EcolC_1901	264	64	75.1619	16	33.5997	23	68.7158
EcolC_1902	783	15	5.93952	2	1.41608	7	7.05129
EcolC_1903	1392	657	146.335	546	217.456	623	353.005
EcolC_1904	591	60	31.4764	8	7.50449	69	92.0861
EcolC_1905	669	67	31.0506	41	33.9763	27	31.8325
EcolC_1906	537	326	188.22	242	249.839	173	254.1
EcolC_1907	861	7005	2522.47	1280	824.187	452	414.064
EcolC_1908	291	283	301.519	41	78.1106	51	138.232
EcolC_1909	930	1078	359.383	720	429.209	265	224.748
EcolC_1910	759	37	15.1141	20	14.6085	17	17.6661
EcolC_1913	1929	7477	1201.76	4042	1161.67	2534	1036.11
EcolC_1914	543	13296	7591.76	25451	25985.1	12973	18844
EcolC_1915	198	1285	2012.15	6287	17603.4	1880	7489.02
EcolC_1916	357	10538	9151.91	28569	44365.5	16138	35654.5
EcolC_1917	984	737	232.217	377	212.405	195	156.305
EcolC_1918	2388	2203	286.023	947	219.854	609	201.148
EcolC_1919	300	2680	2769.71	236	436.124	460	1209.4
EcolC_1920	981	122	38.5578	63	35.6033	37	29.7485
EcolC_1921	552	84	47.1804	31	31.1345	21	30.0063
EcolC_1922	750	61	25.2168	42	31.0461	31	32.6011
EcolC_1923	465	184	122.684	59	70.3425	39	66.1522
EcolC_1924	714	45	19.5405	16	12.4234	11	12.1514
EcolC_1925	1437	187	40.3465	50	19.29	70	38.4214
EcolC_1926	192	66	106.577	25	72.1868	19	78.0521
EcolC_1927	1047	198	58.6327	147	77.8376	91	68.5531
EcolC_1928	834	159	59.1089	47	31.2429	40	37.8291
EcolC_1929	2379	6106	795.763	2376	553.695	899	298.056
EcolC_1930	1647	68	12.8008	26	8.75182	48	22.9869
EcolC_1931	294	3	3.1637	0	0	0	0
EcolC_1932	1290	14	3.3648	6	2.57858	18	11.0056
EcolC_1933	939	11	3.63202	4	2.36164	9	7.55978
EcolC_1934	765	10	4.05285	6	4.34819	6	6.18618
EcolC_1935	912	25	8.49898	0	0	12	10.3781
EcolC_1936	1152	17	4.57528	1	0.481245	17	11.6394
EcolC_1937	1596	11	2.13689	0	0	8	3.95357
EcolC_1938	759	59	24.1008	28	20.452	46	47.8023
EcolC_1939	867	11	3.93364	0	0	0	0
EcolC_1940	1266	6	1.4694	1	0.43791	1	0.623015
EcolC_1941	1215	25	6.37948	2	0.912583	6	3.895
EcolC_1942	357	21	18.2378	0	0	0	0
EcolC_1943	1113	354	98.612	269	133.991	154	109.133
EcolC_1944	3057	945	95.8424	484	87.7746	162	41.7977
EcolC_1945	411	250	188.59	47	63.3979	52	99.7916
EcolC_1946	189	459	752.961	352	1032.52	730	3046.45
EcolC_1947	369	287	241.144	31	46.5751	21	44.8875
EcolC_1948	1488	963	200.653	73	27.1981	68	36.0445
EcolC_1949	747	364	151.078	33	24.4913	24	25.341
EcolC_1950	1272	565	137.716	89	38.7902	54	33.4841
EcolC_1951	1221	617	156.672	92	41.7726	108	69.7655
EcolC_1952	417	127	94.4255	12	15.9538	5	9.45728
EcolC_1953	1005	838	258.523	669	369.045	306	240.153
EcolC_1954	237	50745	66384.5	119544	279639	8115	27006.8
EcolC_1955	1413	650	142.624	1023	401.377	200	111.64
EcolC_1956	210	84	124.017	6	15.8398	21	78.8737
EcolC_1957	627	12	5.93383	6	5.30521	1	1.25795
EcolC_1958	2103	43	6.33944	9	2.37259	5	1.87527
EcolC_1959	639	23	11.1596	22	19.0871	8	9.87465
EcolC_1960	669	37	17.1474	8	6.62953	7	8.25286
EcolC_1961	786	51	20.1173	13	9.16937	23	23.0801
EcolC_1962	765	49	19.8589	15	10.8705	28	28.8688
EcolC_1963	1605	97	18.7378	44	15.1984	31	15.2342
EcolC_1964	306	2732	2768.09	932	1688.55	1138	2933.28
EcolC_1965	1257	218	53.7703	131	57.777	145	90.984
EcolC_1966	1374	209	47.1608	49	19.771	159	91.2731
EcolC_1967	642	348	168.061	109	94.1262	83	101.971
EcolC_1968	1149	2048	552.626	1687	813.98	1221	838.162
EcolC_1969	1212	69	17.6509	7	3.20195	50	32.5387
EcolC_1970	933	79	26.2523	36	21.3914	65	54.9496
EcolC_1971	1026	409	123.594	259	139.949	103	79.1812
EcolC_1972	1170	121	32.0642	106	50.2272	71	47.8636
EcolC_1973	582	1387	738.882	2424	2309.02	1253	1698.09
EcolC_1974	816	105	39.8952	34	23.0998	50	48.3295
EcolC_1975	348	539	480.21	358	570.325	332	752.474
EcolC_1976	4617	626	42.0374	319	38.3045	173	29.5542
EcolC_1977	648	347	166.026	320	273.775	238	289.691
EcolC_1978	408	814	618.566	247	335.626	144	278.378
EcolC_1979	1098	1081	305.242	85	42.9176	214	153.725
EcolC_1980	600	478	247.001	24	22.1758	198	260.283
EcolC_1981	240	44	56.8412	21	48.5095	21	69.0145
EcolC_1982	897	935	323.177	85	52.5346	72	63.31
EcolC_1983	537	272	157.042	51	52.652	73	107.221
EcolC_1984	2013	151	23.2571	114	31.3964	150	58.7733
EcolC_1985	858	51	18.4291	9	5.81533	27	24.8204
EcolC_1986	228	15	20.3975	2	4.86311	26	89.9437
EcolC_1987	441	1041	731.87	487	612.222	266	475.746
EcolC_1988	468	3330	2206.07	2667	3159.34	475	800.535
EcolC_1989	1110	1626	454.171	132	65.928	133	94.5064
EcolC_1990	324	99	94.7353	36	61.5994	10	24.3437
EcolC_1991	657	271	127.887	112	94.5086	62	74.4318
EcolC_1992	1275	828	201.345	560	243.499	123	76.09
EcolC_1993	861	105	37.8101	83	53.4434	58	53.1321
EcolC_1994	606	780	399.065	137	125.333	258	335.799
EcolC_1995	1503	705	145.429	345	127.256	225	118.074
EcolC_1996	636	65	31.6868	7	6.10183	17	21.0826
EcolC_1997	696	29	12.9184	11	8.76198	4	4.53297
EcolC_1998	621	20	9.98527	10	8.92745	5	6.35054
EcolC_1999	1059	64	18.7372	26	13.6112	10	7.44795
EcolC_2000	2223	85	11.855	85	21.1982	34	12.0635
EcolC_2001	579	22	11.7806	13	12.4475	9	12.2602
EcolC_2002	582	42	22.3742	7	6.66797	11	14.9074
EcolC_2003	441	205	144.124	126	158.398	80	143.082
EcolC_2004	216	15	21.5307	14	35.933	4	14.6062
EcolC_2005	126	120	295.279	143	629.194	84	525.825
EcolC_2006	1041	282	83.9885	127	67.6351	68	51.5218
EcolC_2007	1002	352	108.917	54	29.8775	53	41.7196
EcolC_2008	1173	199	52.5989	69	32.6114	76	51.1032
EcolC_2010	1029	512	154.268	14	7.54278	25	19.1627
EcolC_2011	768	672	271.287	467	337.112	188	193.076
EcolC_2012	591	950	498.377	101	94.7442	212	282.931
EcolC_2013	1812	94	16.0839	9	2.75361	15	6.52928
EcolC_2015	1266	16	3.91839	2	0.875821	22	13.7063
EcolC_2016	1509	1551	318.672	1166	428.379	387	202.281
EcolC_2017	1176	619	163.194	275	129.642	197	132.127
EcolC_2018	1647	5585	1051.36	191	64.2922	267	127.865
EcolC_2019	1404	340	75.0816	17	6.71275	37	20.7858
EcolC_2020	930	58	19.336	8	4.76898	42	35.6204
EcolC_2021	1302	491	116.921	110	46.8382	29	17.5679
EcolC_2022	720	458	197.222	105	80.8492	18	19.7184
EcolC_2023	336	57	52.5965	13	21.4498	50	117.372
EcolC_2024	723	60	25.7297	19	14.5691	33	36.0005
EcolC_2025	1383	245	54.9244	73	29.263	72	41.0623
EcolC_2026	945	592	194.228	362	212.371	33	27.5432
EcolC_2027	1533	7744	1566.19	6162	2228.43	3007	1547.12
EcolC_2028	1389	4275	954.235	6079	2426.32	1632	926.724
EcolC_2029	1035	443	132.704	139	74.4549	56	42.6757
EcolC_2030	366	32	27.1076	7	10.6032	11	23.7052
EcolC_2031	330	11	10.3348	0	0	1	2.39011
EcolC_2032	822	272	102.593	62	41.8156	133	127.618
EcolC_2033	309	51	51.1721	13	23.324	19	48.4984
EcolC_2034	1254	151	37.3337	201	88.8623	597	375.499
EcolC_2035	894	20	6.93608	16	9.92205	25	22.0564
EcolC_2036	1221	238	60.4342	76	34.5078	193	124.673
EcolC_2037	696	166	73.947	217	172.85	168	190.385
EcolC_2038	1257	65	16.0324	11	4.8515	57	35.7661
EcolC_2039	615	98	49.4052	38	34.2553	46	58.995
EcolC_2040	855	138	50.042	25	16.2104	97	89.4825
EcolC_2041	618	33	16.5557	5	4.48539	23	29.3543
EcolC_2042	2424	110	14.0696	27	6.17519	33	10.7378
EcolC_2043	2427	183	23.3778	49	11.193	221	71.8216
[truncated: 2,201 more rows]
